# Supplementary material for: Impact of a Prospective Audit and Feedback Antimicrobial Stewardship Program at a Veterans Affairs Medical Center: A Six-Point Assessment
Source: PLoS One. 2016 Mar 15;11(3):e0150795. doi: 10.1371/journal.pone.0150795 (PMC4792438; doi:10.1371/journal.pone.0150795)
Supplement: S1 File — (CSV) [file pone.0150795.s001.csv]

ID	Quintile	MatchID	Post-ASP	7DayMort	Days_To_7DayMort	14DayMort	Days_To_14DayMort	30DayMort	Days_To_30DayMort	InptMort	Days_To_InptMort	DC	Days_To_DC	30DayReAdm	Days_To_ReAdm
1	2	1	1	1	6	1	6	1	6	1	6	0		0
2	4		1	0		0		0		0		1	5	1	14
3	4		1	0		0		0		0		1	79	0
4	5		1	0		0		0		0		1	0	1	0
5	5		1	0		0		0		0		1	1	0
6	4	502	0	0		0		0		0		1	2	0
7	5	299	0	1	1	1	1	1	1	1	1	0		0
8	5		1	0		0		0		0		1	0	1	0
9	5		1	0		0		0		0		1	4	0
10	1		0	0		0		0		0		1	0	0
11	5		1	0		0		1	24	0		1	1	1	0
12	5		1	0		0		1	23	0		1	4	0
13	5		1	0		0		0		0		1	1	0
14	3	81	1	0		0		0		0		1	8	1	6
15	3	511	0	0		0		0		0		1	1	0
16	5		1	0		0		0		0		1	44	1	0
17	5		1	0		0		0		0		1	3	0
18	2		0	0		0		0		0		1	5	0
19	2	106	0	0		0		0		0		1	2	0
20	2	259	0	0		0		0		0		1	2	0
21	2	239	1	0		0		0		0		1	0	0
22	2		0	0		0		0		0		1	6	0
23	1		0	0		0		0		0		1	3	0
24	1		0	0		0		0		0		1	1	0
25	1		0	0		0		0		0		1	6	1	29
26	2	496	0	0		0		0		0		1	9	0
27	4		1	0		0		0		0		1	3	0
28	3	405	0	0		0		0		0		1	1	1	23
29	2	137	0	0		0		1	16	0		1	0	1	0
30	2		0	0		0		1	16	0		1	6	0
31	2	420	0	0		0		0		0		1	1	0
32	1		0	0		0		0		0		1	4	0
33	3	225	0	0		0		0		0		1	6	0
34	2		0	0		0		0		0		1	7	0
35	2	248	0	0		0		0		0		1	3	0
36	4	397	1	0		0		0		0		1	3	0
37	5		1	0		0		0		0		1	0	1	0
38	5	406	1	0		0		0		0		1	12	0
39	1		0	0		0		0		0		1	0	1	3
40	2	545	0	0		0		0		0		1	8	0
41	2	417	1	0		0		0		0		1	0	1	0
42	1	423	1	0		0		0		0		1	52	0
43	4	426	1	0		0		0		0		1	2	1	15
44	4		1	0		0		0		0		1	14	1	0
45	4		1	0		0		0		0		1	7	0
46	1	436	1	0		0		0		0		1	7	0
47	1		0	0		0		0		0		1	3	0
48	4	526	0	0		0		0		0		1	2	0
49	1	388	0	0		0		0		0		1	1	1	18
50	1		0	0		0		1	24	0		1	1	1	8
51	2		0	0		1	14	1	14	0		1	7	0
52	4	310	0	0		0		0		0		1	3	0
53	5	428	0	0		0		0		0		1	3	0
54	1		0	0		0		0		0		1	3	0
55	4		1	0		0		0		0		1	1	0
56	5		1	0		0		0		0		1	3	0
57	5		1	0		0		0		0		1	3	1	4
58	4	464	1	0		0		0		0		1	2	0
59	5		1	0		0		0		0		1	6	1	25
60	5	470	1	0		0		0		0		1	1	1	30
61	5		1	0		0		0		0		1	2	1	28
62	5	477	1	0		0		0		0		1	0	1	11
63	5		1	0		0		0		0		1	4	1	7
64	4		1	0		0		0		0		1	7	0
65	4		1	0		0		0		0		1	11	0
66	1		0	0		0		0		0		1	3	0
67	3	471	0	0		0		0		0		1	2	0
68	4	513	0	0		0		0		0		1	34	0
69	4	237	0	0		0		0		0		1	2	1	29
70	4	385	0	0		0		0		0		1	6	0
71	3		0	0		0		0		0		1	2	0
72	1	343	0	0		0		0		0		1	1	0
73	3	337	0	0		0		0		0		1	0	0
74	4	502	1	0		0		0		0		1	2	1	4
75	4		1	0		0		0		0		1	4	1	9
76	2	110	0	0		0		0		0		1	3	0
77	1		0	0		0		0		0		1	1	0
78	1		0	0		0		0		0		1	2	0
79	1	518	1	0		0		0		0		1	3	0
80	2	521	1	0		0		0		0		1	6	0
81	2		0	0		0		0		0		1	3	0
82	4	523	1	0		0		0		0		1	0	1	26
83	3		1	0		0		0		0		1	1	1	25
84	3		1	0		0		0		0		1	7	0
85	3	355	0	0		0		0		0		1	16	0
86	1		0	0		0		0		0		1	10	0
87	3	289	0	0		0		0		0		1	2	0
88	1		0	0		0		0		0		1	2	0
89	1		0	0		0		0		0		1	23	0
90	2	270	0	0		0		0		0		1	8	0
91	4		1	0		0		0		0		1	0	1	0
92	4	536	1	0		0		0		0		1	1	0
93	2	263	0	0		0		0		0		1	2	0
94	5		1	0		0		0		1	31	0		0
95	2	389	0	0		0		0		0		1	0	0
96	1		0	0		0		0		0		1	1	1	0
97	1		0	0		0		0		0		1	1	0
98	4	256	0	0		0		0		0		1	1	0
99	5		1	0		0		0		0		1	5	0
100	1		0	0		0		0		0		1	2	0
101	3	331	0	0		0		0		0		1	1	1	28
102	1	232	0	0		0		0		0		1	7	0
103	1	436	0	0		0		0		0		1	8	1	7
104	1		0	0		0		0		0		1	4	0
105	2		0	0		0		0		0		1	4	0
106	5		1	0		0		0		0		1	7	0
107	5		1	0		0		0		0		1	0	0
108	5	14	1	0		0		0		0		1	1	1	0
109	5		1	0		0		0		0		1	3	0
110	2	450	0	0		0		0		0		1	3	0
111	2	507	0	0		0		0		0		1	23	1	12
112	2	22	1	0		0		0		0		1	3	0
113	1		0	0		0		0		0		1	6	0
114	2		0	0		0		1	30	1	30	0		0
115	3	28	1	0		0		0		0		1	2	0
116	3	30	1	0		0		0		0		1	3	0
117	4	33	1	0		0		1	15	0		1	14	0
118	2		0	1	5	1	5	1	5	0		1	4	0
119	4		1	0		0		0		0		1	4	1	26
120	2	38	1	0		0		1	16	0		1	6	0
121	2		0	0		0		0		0		1	1	0
122	4		1	0		0		1	24	0		1	6	1	10
123	4	43	1	1	7	1	7	1	7	0		1	6	0
124	4	361	0	0		0		0		0		1	4	1	4
125	5	379	0	0		0		0		0		1	0	1	0
126	5	342	0	0		0		0		0		1	0	1	0
127	2	407	0	0		0		0		0		1	6	0
128	4	220	0	0		0		0		0		1	1	0
129	2		0	0		0		0		0		1	10	0
130	5		1	0		0		0		0		1	3	0
131	5		1	0		0		0		0		1	3	0
132	1	60	1	0		0		0		0		1	1	1	0
133	1	61	1	0		0		0		0		1	5	1	7
134	2		1	0		0		0		0		1	5	0
135	1		0	0		0		0		0		1	1	0
136	2	64	1	0		0		0		0		1	3	0
137	5	68	1	0		0		0		0		1	3	0
138	1		0	0		0		1	15	1	15	0		0
139	3	549	0	0		0		0		0		1	9	0
140	1		0	0		0		1	17	0		1	3	1	5
141	1		0	0		1	9	1	9	0		1	6	0
142	2	85	1	0		0		0		0		1	0	1	0
143	2	90	1	0		0		0		0		1	6	0
144	1		0	0		0		0		0		1	1	1	24
145	1		0	0		0		0		0		1	5	1	2
146	1		0	0		0		0		0		1	1	0
147	3		1	0		0		0		0		1	5	0
148	4	94	0	0		0		0		0		1	22	0
149	5		1	0		0		0		0		1	8	0
150	2	108	1	0		0		0		0		1	1	0
151	2		0	0		0		0		0		1	43	0
152	5		1	0		0		1	19	0		1	13	0
153	3	192	0	0		1	14	1	14	0		1	10	0
154	4	118	1	0		0		0		0		1	6	1	23
155	4		1	0		0		0		0		1	0	0
156	4		1	0		0		0		0		1	2	1	9
157	4	233	0	0		0		0		0		1	5	0
158	1		0	0		0		0		0		1	4	0
159	1	128	1	0		0		0		0		1	1	0
160	3		1	0		0		0		0		1	7	0
161	1		0	0		0		0		0		1	0	1	0
162	2		0	0		0		0		0		1	2	0
163	3	139	1	0		0		0		0		1	3	0
164	4	51	0	0		0		0		0		1	4	1	24
165	5		1	0		0		0		0		1	4	1	23
166	2		0	0		0		0		0		1	7	0
167	3	145	1	0		0		0		0		1	3	0
168	3	149	1	0		0		0		0		1	1	1	0
169	1		0	0		0		0		0		1	3	1	14
170	2		0	0		0		0		0		1	1	1	26
171	4		1	0		0		0		0		1	3	1	29
172	5	158	1	0		0		0		0		1	0	1	17
173	5		1	0		0		0		0		1	2	1	15
174	2	59	0	0		0		0		0		1	2	0
175	2	261	0	0		0		0		0		1	1	0
176	2	170	1	0		0		0		0		1	5	0
177	5		1	0		0		0		0		1	0	0
178	4		1	0		0		0		0		1	1	1	0
179	4	177	1	0		0		0		0		1	1	1	16
180	4		1	0		0		0		0		1	1	0
181	2	170	0	0		0		0		0		1	1	0
182	3		0	0		0		0		0		1	6	0
183	1	186	1	0		0		0		0		1	3	0
184	5	190	1	0		0		0		0		1	0	1	0
185	5	193	1	0		0		0		0		1	2	0
186	2	169	0	0		0		0		0		1	5	0
187	2		0	0		0		0		0		1	2	0
188	1		0	0		0		0		0		1	3	0
189	3		0	0		0		0		0		1	1	0
190	3	205	0	0		0		0		0		1	11	0
191	4	321	0	0		0		0		0		1	2	0
192	4	397	0	0		0		0		0		1	0	1	2
193	4	242	0	0		0		0		0		1	1	0
194	1		0	0		0		0		0		1	23	0
195	2		0	0		0		0		0		1	2	0
196	5		1	0		0		0		0		1	5	1	1
197	3		1	0		0		0		0		1	18	1	12
198	5		1	0		0		0		0		1	7	0
199	5		1	0		0		0		0		1	2	0
200	3	221	1	0		0		0		0		1	16	0
201	4		1	0		0		0		0		1	0	1	0
202	4	226	1	0		0		0		0		1	1	0
203	5		1	0		0		0		0		1	5	1	11
204	4		1	0		0		0		0		1	2	0
205	5		1	0		0		1	28	0		1	8	0
206	5		1	0		0		0		0		1	0	1	0
207	5		1	0		0		0		0		1	1	0
208	4		1	0		0		0		0		1	1	0
209	3		1	0		0		0		0		1	47	0
210	5		1	0		0		0		0		1	1	0
211	5		1	0		0		0		0		1	1	1	18
212	5		1	0		0		0		0		1	5	1	6
213	3	265	0	0		0		0		0		1	1	0
214	2	250	1	0		0		0		0		1	3	1	7
215	5		1	0		0		0		0		1	6	1	8
216	5		1	0		0		0		0		1	6	0
217	5		1	1	5	1	5	1	5	0		1	1	1	0
218	5		1	1	4	1	4	1	4	1	4	0		0
219	2	267	1	0		0		0		0		1	2	1	28
220	1	463	0	0		0		0		0		1	2	0
221	2		0	0		0		0		0		1	0	1	0
222	2	1	0	0		0		0		0		1	4	0
223	4		1	0		0		0		0		1	0	1	0
224	5		1	0		0		0		0		1	1	0
225	3	280	1	0		0		0		0		1	1	1	27
226	3	284	1	0		0		0		0		1	1	1	26
227	4		1	0		0		0		0		1	4	1	8
228	4	290	1	0		0		0		0		1	2	0
229	4	362	0	0		0		0		0		1	6	0
230	2	140	0	0		0		0		0		1	6	0
231	1		0	0		0		0		0		1	2	0
232	4		1	0		0		0		0		1	8	0
233	5		1	0		0		0		0		1	4	1	16
234	2	286	0	0		0		0		0		1	3	0
235	3		1	0		0		0		0		1	3	0
236	4	300	1	0		0		0		0		1	1	0
237	4		1	0		0		0		0		1	0	1	20
238	5		1	0		0		0		0		1	1	1	19
239	4		1	0		0		0		0		1	6	0
240	4		1	0		0		0		0		1	0	1	14
241	4		1	0		0		0		0		1	13	1	1
242	5		1	0		0		0		0		1	6	0
243	4	312	1	0		0		0		0		1	2	0
244	4	283	0	0		0		0		0		1	3	0
245	3	467	0	0		0		0		0		1	1	0
246	1		0	0		0		0		0		1	0	1	22
247	2		0	0		0		0		0		1	5	0
248	2		0	0		1	10	1	10	0		1	5	0
249	3		0	0		0		0		0		1	2	0
250	5		1	0		0		0		0		1	2	0
251	3		1	0		0		0		0		1	0	1	0
252	3		1	0		0		0		0		1	1	0
253	3	57	0	0		0		0		0		1	5	1	29
254	2	89	0	0		0		0		0		1	3	0
255	1		0	0		0		0		0		1	3	0
256	2		0	0		0		0		0		1	3	0
257	4	345	1	0		0		0		0		1	2	0
258	5		1	0		0		0		0		1	13	1	6
259	4	350	1	0		0		0		0		1	28	0
260	5		1	0		0		0		0		1	2	0
261	3	355	1	0		1	9	1	9	0		1	0	1	0
262	3	357	1	0		1	9	1	9	0		1	3	0
263	2		0	0		0		0		0		1	2	0
264	1		0	0		0		0		0		1	21	0
265	4	32	0	0		0		0		0		1	0	0
266	4		1	0		0		0		0		1	48	1	9
267	4		1	0		0		0		0		1	5	0
268	5		1	0		0		0		0		1	2	1	25
269	5		1	0		0		0		0		1	2	0
270	2		0	0		0		0		0		1	0	1	0
271	2		0	0		0		0		0		1	2	0
272	2	308	0	0		0		0		0		1	8	0
273	4		1	0		0		0		0		1	3	1	20
274	4		1	0		0		0		0		1	1	0
275	1	380	1	0		0		0		0		1	1	1	0
276	1	381	1	0		0		0		0		1	1	0
277	3	382	1	0		0		0		0		1	5	1	29
278	3	383	1	0		0		0		0		1	1	1	26
279	3	384	1	0		0		0		0		1	1	1	25
280	5		1	0		0		0		0		1	1	0
281	2	346	0	0		0		0		0		1	9	0
282	4	385	1	0		0		1	26	0		1	23	0
283	3	386	1	0		0		0		0		1	4	0
284	3		1	0		0		0		0		1	4	1	30
285	4		1	0		0		0		0		1	4	0
286	3	363	0	0		0		0		0		1	2	0
287	1		0	0		0		0		0		1	5	0
288	2		0	0		0		0		0		1	1	0
289	2	387	1	0		0		0		0		1	5	1	10
290	1	388	1	0		0		0		0		1	7	0
291	2	389	1	0		0		0		0		1	1	0
292	5	390	1	0		0		0		0		1	2	0
293	2	160	0	0		0		0		0		1	1	1	0
294	2		0	0		0		0		0		1	1	0
295	1	245	0	0		0		0		0		1	14	0
296	4		1	0		0		1	17	0		1	2	0
297	5		1	0		0		0		0		1	3	0
298	4		1	0		0		0		0		1	3	1	30
299	5		1	0		0		0		0		1	1	1	24
300	5		1	0		0		0		0		1	5	0
301	5		1	0		0		0		0		1	1	1	3
302	4		1	0		0		0		0		1	1	0
303	2	143	0	0		0		0		0		1	4	1	0
304	4		1	0		0		0		0		1	53	1	13
305	5		1	0		0		0		0		1	3	1	1
306	3	165	0	0		0		0		0		1	6	0
307	1		0	0		0		0		0		1	3	1	22
308	5		1	0		0		0		0		1	1	0
309	3	238	0	0		0		0		0		1	10	0
310	1		0	0		0		0		0		1	1	0
311	1	332	0	0		0		0		0		1	0	0
312	5		1	0		0		0		0		1	10	0
313	1		0	0		0		0		0		1	5	0
314	1		0	0		0		0		0		1	4	0
315	3		1	0		0		0		0		1	1	1	5
316	4	394	0	0		0		0		0		1	2	0
317	2		0	0		0		0		0		1	5	0
318	4	117	0	0		0		0		0		1	1	1	4
319	3	501	0	0		0		0		0		1	9	0
320	2	124	0	0		0		0		0		1	3	1	24
321	1		0	0		0		0		0		1	8	1	7
322	3		1	0		1	11	1	11	1	11	0		0
323	5		1	0		0		0		0		1	9	1	15
324	5		1	0		0		0		0		1	0	1	21
325	5		1	0		0		0		0		1	8	1	13
326	5		1	0		0		0		0		1	4	0
327	2		0	0		0		0		0		1	3	0
328	5		1	0		0		0		0		1	3	0
329	2	349	0	0		0		0		0		1	1	0
330	1		0	0		0		0		0		1	2	0
331	1		0	0		0		0		0		1	14	0
332	1		0	0		0		0		0		1	22	0
333	1		0	0		0		0		0		1	7	1	6
334	2	86	0	0		0		0		0		1	3	0
335	1		0	0		0		0		0		1	4	0
336	5		1	0		0		0		0		1	3	0
337	5		1	0		0		0		0		1	2	0
338	4		1	0		0		0		0		1	0	1	0
339	5		1	0		0		0		0		1	1	0
340	3	391	1	0		0		0		0		1	4	1	13
341	3		1	0		0		0		0		1	26	0
342	3		1	0		0		0		0		1	17	0
343	1		0	0		0		0		0		1	4	0
344	3	430	0	0		0		0		0		1	4	1	17
345	2	2	0	0		0		0		0		1	23	1	13
346	3	468	0	0		0		0		0		1	9	0
347	3		0	0		0		0		0		1	0	1	0
348	5	68	0	0		0		0		0		1	5	0
349	4	119	0	0		0		0		0		1	5	1	2
350	5	262	0	0		0		0		0		1	3	0
351	4		1	0		0		0		0		1	0	0
352	1	392	1	0		0		0		0		1	12	0
353	4	393	1	0		0		0		0		1	1	0
354	5		1	0		0		0		0		1	8	0
355	4	394	1	0		0		0		0		1	1	0
356	2	395	1	0		0		0		0		1	3	0
357	1		0	0		1	8	1	8	0		1	1	1	0
358	1		0	1	7	1	7	1	7	1	7	0		0
359	3	396	1	0		0		0		0		1	9	1	20
360	3	398	1	0		0		0		0		1	0	1	0
361	3	399	1	0		0		0		0		1	8	0
362	5		1	0		0		0		0		1	8	1	21
363	5		1	0		0		0		0		1	4	1	17
364	5	400	1	0		0		0		0		1	5	1	8
365	3	401	1	0		0		0		0		1	3	0
366	4		1	0		0		0		0		1	3	0
367	2	402	1	0		0		0		0		1	1	0
368	5		1	0		0		0		0		1	2	0
369	3		1	0		0		0		0		1	0	1	0
370	3	403	1	0		0		0		0		1	4	0
371	5		1	0		0		0		0		1	6	0
372	3		0	0		0		0		0		1	15	0
373	1		0	0		0		0		0		1	1	1	0
374	1		0	0		0		0		0		1	1	0
375	2		1	0		0		0		0		1	0	1	0
376	2	404	1	0		0		0		0		1	2	0
377	2		0	0		0		0		0		1	6	0
378	3	405	1	0		0		0		0		1	0	0
379	5		1	0		0		0		0		1	0	0
380	1		0	0		0		0		0		1	55	0
381	2	407	1	0		0		0		0		1	5	1	19
382	2		0	0		0		0		0		1	1	0
383	3	408	1	0		0		0		0		1	2	0
384	2	409	1	0		0		0		0		1	3	0
385	2	410	1	0		0		0		0		1	7	0
386	2		0	0		0		0		0		1	1	0
387	3		1	0		0		0		0		1	0	1	28
388	2		0	0		0		0		0		1	2	0
389	3	411	1	0		0		0		0		1	5	1	15
390	1	412	1	0		0		0		0		1	10	0
391	4	413	1	0		0		0		0		1	2	0
392	2	414	1	0		1	8	1	8	0		1	5	0
393	1	543	0	0		0		0		0		1	0	1	0
394	3	39	0	0		0		0		0		1	1	0
395	2		0	0		0		0		0		1	1	1	26
396	2		0	0		0		0		0		1	0	1	0
397	3		0	0		0		0		0		1	6	0
398	4	415	1	0		0		0		0		1	0	0
399	3	416	1	0		0		0		0		1	2	0
400	5		1	0		0		0		0		1	1	1	0
401	5		1	0		0		0		0		1	1	0
402	5		1	0		0		0		0		1	3	0
403	3	275	0	0		0		0		0		1	1	1	1
404	2		0	0		0		0		0		1	0	1	1
405	1		0	0		0		0		0		1	2	0
406	5		1	0		0		0		0		1	2	1	1
407	5		1	0		0		0		0		1	4	0
408	1		0	0		0		0		0		1	4	0
409	2		0	0		0		0		0		1	1	0
410	4	418	1	0		0		0		0		1	2	1	3
411	1	419	1	0		0		0		0		1	5	0
412	2	420	1	0		0		0		0		1	4	0
413	4	421	1	0		0		0		0		1	0	0
414	5		1	0		0		0		0		1	15	0
415	3		0	0		0		0		0		1	5	0
416	4		1	0		0		0		0		1	3	0
417	4	147	0	0		0		0		0		1	1	0
418	2	17	0	0		0		0		0		1	2	0
419	2	422	1	0		0		0		0		1	0	1	0
420	2	424	1	0		0		0		0		1	2	0
421	2		0	1	6	1	6	1	6	1	6	0		0
422	1		0	0		0		0		0		1	4	0
423	2	425	1	0		0		0		0		1	3	0
424	2		0	0		0		0		0		1	6	0
425	1		0	0		0		0		0		1	2	0
426	2		0	0		0		0		0		1	30	1	1
427	1		0	0		0		0		0		1	55	0
428	1		0	0		0		0		0		1	4	0
429	4		1	0		0		0		0		1	1	0
430	3	427	1	0		0		0		0		1	4	0
431	5	477	0	0		0		0		0		1	4	0
432	5		1	0		0		0		0		1	7	0
433	5	428	1	0		0		0		0		1	5	0
434	5		1	0		0		0		0		1	0	1	0
435	5		1	0		0		0		0		1	3	0
436	5		1	1	5	1	5	1	5	0		1	1	0
437	4		1	0		0		0		0		1	0	0
438	2	295	0	0		0		0		0		1	1	0
439	3	429	1	0		0		0		0		1	2	0
440	3	430	1	0		0		0		0		1	5	0
441	2	18	0	0		0		0		0		1	9	0
442	3	431	1	0		0		0		0		1	6	0
443	4	226	0	0		0		0		0		1	6	0
444	1	432	1	0		0		0		0		1	2	0
445	1		0	0		0		0		0		1	0	0
446	3	168	0	0		0		0		0		1	9	0
447	3	433	1	0		0		0		0		1	1	0
448	4		1	0		0		0		0		1	3	0
449	3	431	0	0		0		0		0		1	1	1	0
450	2		0	0		0		0		0		1	0	1	0
451	5		1	0		0		0		0		1	4	0
452	3	434	1	0		0		0		0		1	4	0
453	5		1	0		0		0		0		1	4	0
454	2		0	0		0		0		0		1	6	0
455	4		1	0		0		0		0		1	0	1	0
456	5		1	0		0		0		0		1	1	0
457	3	435	1	0		0		0		0		1	0	0
458	1		0	0		0		0		0		1	6	1	13
459	1		0	0		0		0		0		1	2	0
460	3		1	0		0		0		0		1	2	1	29
461	5		1	0		0		0		0		1	4	0
462	5		1	0		0		0		0		1	0	0
463	2		0	0		0		1	24	0		1	1	0
464	3		0	0		0		0		0		1	1	1	0
465	4	72	0	0		0		0		0		1	5	0
466	3	437	1	0		0		1	24	0		1	0	1	21
467	2		1	0		1	10	1	10	0		1	1	1	6
468	5		1	0		0		0		0		1	0	0
469	4	438	1	0		0		0		0		1	2	0
470	3	439	1	0		0		0		0		1	2	0
471	3	373	0	0		0		0		0		1	2	0
472	5		1	0		0		0		0		1	1	1	0
473	5		1	0		0		0		0		1	1	0
474	4	352	0	0		0		0		0		1	6	0
475	4		1	0		0		0		0		1	0	0
476	3		1	0		0		0		0		1	5	0
477	1	364	0	0		0		0		0		1	0	0
478	2	440	1	0		0		0		0		1	2	0
479	2	441	1	0		0		0		0		1	2	1	28
480	4		1	0		0		0		0		1	3	1	8
481	1	442	1	0		0		0		0		1	8	0
482	2	443	1	0		0		0		0		1	23	0
483	4		1	0		0		0		0		1	1	0
484	4	547	0	0		0		0		0		1	5	0
485	2		0	0		0		0		0		1	2	0
486	5	406	0	0		0		0		0		1	0	0
487	2		0	0		0		0		0		1	2	0
488	1		0	0		0		0		0		1	3	0
489	1		0	0		0		0		0		1	1	0
490	3		1	0		0		0		0		1	1	0
491	2	326	0	0		0		0		0		1	2	0
492	1		0	0		0		0		0		1	3	0
493	2	490	0	0		0		0		0		1	1	0
494	4	183	0	0		0		0		0		1	1	0
495	3	78	0	0		0		0		0		1	7	1	23
496	4		1	0		0		0		0		1	5	0
497	4		1	0		0		0		0		1	3	1	27
498	5		1	0		0		0		0		1	4	1	7
499	4		1	0		0		0		0		1	4	0
500	1	444	1	0		0		0		0		1	8	0
501	3	475	0	0		0		0		0		1	3	0
502	2	445	1	0		0		0		0		1	1	0
503	4		1	0		0		0		0		1	6	0
504	5		1	0		0		0		0		1	8	1	6
505	5		1	0		0		0		0		1	0	1	0
506	5		1	0		0		0		0		1	13	0
507	3		1	0		0		1	19	0		1	18	0
508	2		0	0		0		0		0		1	0	1	0
509	2		0	0		0		0		0		1	4	1	28
510	4		1	0		0		0		0		1	2	1	12
511	3		1	0		0		0		0		1	4	0
512	4	446	1	0		0		0		0		1	0	1	27
513	4		1	0		0		0		0		1	3	1	24
514	3	447	1	0		0		0		0		1	0	1	0
515	3	448	1	0		0		0		0		1	2	0
516	3		1	0		0		0		0		1	2	0
517	5		1	0		0		0		0		1	6	0
518	5		1	0		0		0		0		1	5	0
519	5		1	0		0		0		0		1	6	0
520	2		0	0		0		0		0		1	3	0
521	3	198	0	0		0		1	20	0		1	12	0
522	3	449	1	0		0		0		0		1	0	0
523	1		0	0		0		0		0		1	9	1	1
524	1		0	0		0		0		0		1	48	0
525	3		1	1	2	1	2	1	2	1	2	0		0
526	5	109	0	0		0		0		0		1	4	0
527	2	450	1	0		0		0		0		1	5	0
528	3	303	0	0		0		0		0		1	4	1	5
529	1		0	0		0		0		0		1	1	0
530	3	451	1	0		0		0		0		1	8	0
531	5	452	1	0		0		0		0		1	3	0
532	1		0	0		0		0		0		1	9	0
533	2	453	1	0		0		0		0		1	1	0
534	3	454	1	0		0		0		0		1	0	0
535	4	455	1	0		0		0		0		1	0	0
536	3		1	0		0		0		0		1	1	0
537	1		0	0		0		0		0		1	44	0
538	1		0	0		0		0		0		1	7	1	25
539	1		0	0		0		0		0		1	4	0
540	4	446	0	0		0		1	22	0		1	4	0
541	2	366	0	0		0		0		0		1	1	0
542	1	423	0	0		0		0		0		1	9	0
543	3	456	1	0		0		0		0		1	4	0
544	1		0	0		0		0		0		1	35	0
545	4	457	1	0		0		0		0		1	5	0
546	4	151	0	0		0		0		0		1	2	0
547	4	458	1	0		0		0		0		1	1	0
548	5		1	0		0		0		0		1	0	1	24
549	5		1	0		0		0		0		1	3	1	21
550	5		1	0		0		0		0		1	1	1	18
551	4		1	0		0		0		0		1	8	1	29
552	3		0	0		0		0		0		1	5	0
553	2	273	0	0		0		0		0		1	12	1	5
554	2		0	0		0		0		0		1	1	0
555	1		0	0		0		0		0		1	5	0
556	5		1	0		0		0		0		1	7	1	5
557	4		1	0		0		0		0		1	5	1	3
558	4	459	1	0		0		0		0		1	2	0
559	1		0	0		0		0		0		1	6	0
560	4		1	0		0		0		0		1	2	0
561	4		1	0		0		0		0		1	1	0
562	2	460	1	0		0		0		0		1	7	1	15
563	4		1	0		0		1	27	0		1	2	0
564	2	461	1	0		0		0		0		1	3	0
565	1	462	1	0		0		0		0		1	2	1	1
566	1	463	1	0		0		0		0		1	4	0
567	4		1	0		0		0		0		1	0	0
568	2		0	0		0		0		0		1	3	0
569	3	356	0	0		0		0		0		1	2	0
570	4	111	0	0		0		0		0		1	23	0
571	1		0	1	6	1	6	1	6	0		1	4	0
572	3	199	0	0		0		0		0		1	4	0
573	1		0	0		0		0		0		1	1	0
574	2	422	0	0		0		0		0		1	4	0
575	3		1	0		0		0		0		1	0	1	0
576	1		0	0		0		0		0		1	9	0
577	3	36	0	0		0		0		0		1	8	0
578	3		0	0		0		0		0		1	0	1	0
579	3		0	0		0		0		0		1	1	0
580	1		0	0		0		0		0		1	1	1	0
581	2		0	0		0		0		0		1	3	0
582	5	465	1	0		0		0		0		1	5	0
583	5		1	0		0		0		0		1	9	0
584	1	466	1	0		0		1	30	0		1	3	0
585	2		0	0		0		1	25	0		1	0	1	23
586	1		0	1	1	1	1	1	1	1	1	0		0
587	3	467	1	0		0		0		0		1	3	0
588	1		0	0		0		0		0		1	4	0
589	3	468	1	0		0		0		0		1	32	0
590	2		0	0		0		0		0		1	7	1	28
591	3		0	0		0		0		0		1	2	0
592	4		1	0		0		0		0		1	0	0
593	1		0	0		0		0		0		1	8	0
594	4		1	0		0		0		0		1	0	0
595	3	79	0	0		0		0		0		1	3	0
596	1		0	0		0		0		0		1	3	1	5
597	1		0	0		0		0		0		1	2	1	0
598	1		0	0		0		1	21	0		1	13	0
599	5	469	1	0		1	11	1	11	0		1	3	0
600	3		0	0		0		0		0		1	35	0
601	5		1	0		0		0		0		1	8	1	8
602	3	471	1	0		0		0		0		1	5	0
603	4		1	0		0		0		0		1	4	0
604	2	41	0	0		0		0		0		1	1	0
605	4	413	0	0		0		0		0		1	4	1	12
606	2		0	0		0		0		0		1	6	0
607	4		0	0		0		0		0		1	1	1	0
608	4	231	0	0		0		0		0		1	0	1	0
609	3	472	1	0		0		0		0		1	5	0
610	3	473	1	0		0		0		0		1	2	0
611	2	474	1	1	2	1	2	1	2	1	2	0		0
612	4		1	0		0		0		0		1	6	0
613	3	475	1	0		0		0		0		1	4	0
614	1		0	0		0		0		0		1	4	0
615	1		0	0		0		0		0		1	3	0
616	4		1	0		0		0		0		1	2	0
617	5		1	0		0		0		0		1	4	0
618	3		0	0		0		0		0		1	19	0
619	4	476	1	0		0		0		0		1	3	0
620	4		1	0		0		0		0		1	1	1	21
621	4	478	1	0		1	9	1	9	0		1	5	0
622	3		1	0		0		0		0		1	1	1	0
623	4	479	1	0		0		0		0		1	1	0
624	1		0	0		0		0		0		1	4	0
625	2	480	1	0		0		0		0		1	5	0
626	4	481	1	0		0		0		0		1	2	0
627	3	482	1	0		0		0		0		1	6	0
628	4		1	0		0		0		0		1	2	0
629	5		1	0		0		0		0		1	1	0
630	3	429	0	0		0		0		0		1	0	0
631	3	483	1	0		0		0		0		1	2	0
632	5		1	1	7	1	7	1	7	0		1	5	0
633	4	285	0	0		0		0		0		1	2	0
634	1		0	0		0		0		0		1	1	0
635	2	184	0	0		0		0		0		1	2	0
636	3	74	0	0		0		0		0		1	9	0
637	1		0	0		0		0		0		1	3	1	6
638	1		0	0		0		0		0		1	5	1	27
639	2		0	0		0		0		0		1	2	0
640	5		1	0		0		0		0		1	9	0
641	5		1	0		0		0		0		1	5	1	11
642	5		1	0		0		0		0		1	9	0
643	5		1	0		0		0		0		1	4	1	18
644	3		1	0		0		0		0		1	1	1	0
645	2		1	0		0		0		0		1	2	0
646	2	484	1	0		0		0		0		1	1	0
647	2		0	0		0		0		0		1	1	0
648	2		0	0		0		0		0		1	35	1	8
649	1		0	0		0		0		0		1	13	1	27
650	4	43	0	0		0		0		0		1	13	0
651	1		0	0		0		0		0		1	1	0
652	1		0	0		0		0		0		1	2	0
653	1		0	0		0		0		0		1	1	1	0
654	2		0	0		0		0		0		1	4	0
655	1	7	0	0		0		0		0		1	2	0
656	3	485	1	0		0		0		0		1	5	0
657	4		1	1	6	1	6	1	6	0		1	3	0
658	2	529	0	0		0		0		0		1	9	0
659	5		1	0		0		0		0		1	1	0
660	5		1	0		0		0		0		1	18	0
661	5		1	0		0		0		0		1	24	0
662	5		1	0		0		0		0		1	3	0
663	2		0	0		0		0		0		1	3	0
664	1		0	0		0		0		0		1	8	0
665	2		0	0		0		0		0		1	2	0
666	2	377	0	0		0		1	24	0		1	4	1	11
667	3	120	0	1	0	1	0	1	0	1	0	0		0
668	2	374	0	0		0		0		0		1	1	0
669	3	48	0	0		0		0		0		1	4	0
670	2		0	0		0		0		0		1	3	0
671	1	412	0	0		0		0		0		1	6	1	4
672	5	67	0	0		0		0		0		1	2	0
673	3		0	0		0		0		0		1	3	1	26
674	1		0	0		0		0		0		1	3	1	3
675	1		0	0		0		0		0		1	7	0
676	4		1	0		0		0		0		1	3	0
677	4	486	1	0		0		0		0		1	5	0
678	4		1	0		0		1	17	0		1	0	1	0
679	5		1	0		0		1	17	0		1	4	0
680	1		0	0		0		0		0		1	4	0
681	5	335	0	0		0		0		0		1	2	0
682	3		0	0		0		0		0		1	7	1	0
683	4		1	0		0		0		0		1	2	0
684	5	487	1	0		0		0		0		1	1	0
685	5		1	0		0		0		0		1	8	1	9
686	5		1	0		0		1	28	0		1	13	0
687	1		0	0		0		0		0		1	1	1	5
688	2		0	0		0		0		0		1	5	0
689	4	302	0	0		0		0		0		1	1	0
690	4	488	1	0		0		0		0		1	1	0
691	1		0	0		0		0		0		1	2	0
692	2	489	1	0		0		0		0		1	4	1	22
693	2	490	1	0		0		0		0		1	3	0
694	4		1	0		0		0		0		1	6	0
695	3	359	0	0		0		0		0		1	4	0
696	2	409	0	0		0		0		0		1	5	0
697	5		1	0		0		0		0		1	0	1	0
698	5	491	1	0		0		0		0		1	1	0
699	4		1	0		0		0		0		1	0	1	0
700	5		1	0		0		0		0		1	2	0
701	5		1	0		0		0		0		1	2	0
702	4	492	1	0		0		0		0		1	3	1	9
703	2	297	0	0		0		0		0		1	3	0
704	1		0	0		0		0		0		1	2	0
705	5		1	0		1	12	1	12	0		1	7	1	2
706	5		1	1	3	1	3	1	3	1	3	0		0
707	1	186	0	0		0		0		0		1	4	0
708	5		1	1	7	1	7	1	7	0		1	1	1	0
709	5	493	1	1	6	1	6	1	6	0		1	1	0
710	2		0	0		0		0		0		1	1	0
711	1		0	0		0		0		0		1	4	0
712	2	494	1	0		0		0		0		1	2	0
713	4		1	0		0		0		0		1	3	1	9
714	1	495	1	0		0		0		0		1	2	0
715	2	496	1	0		0		1	18	0		1	11	0
716	3		1	0		0		0		0		1	4	1	30
717	4		1	0		0		0		0		1	4	0
718	4		1	0		0		1	19	0		1	4	1	11
719	5		1	1	5	1	5	1	5	0		1	0	1	1
720	5		1	1	4	1	4	1	4	0		1	2	0
721	1		0	0		0		0		0		1	7	0
722	2	497	1	0		0		0		0		1	1	0
723	2	395	0	0		0		0		0		1	3	0
724	2	494	0	0		0		0		0		1	0	0
725	2	341	0	0		0		0		0		1	5	0
726	3	498	1	0		0		0		0		1	3	1	10
727	2		1	0		0		0		0		1	42	1	12
728	3		1	0		0		0		0		1	1	1	0
729	4	499	1	0		0		0		0		1	1	0
730	3	403	0	0		0		0		0		1	13	0
731	5		1	0		0		0		0		1	1	0
732	1		0	0		0		0		0		1	1	1	10
733	2	99	0	0		0		0		0		1	1	0
734	5		1	0		0		0		0		1	2	0
735	3		1	0		0		0		0		1	0	1	0
736	4		1	0		0		0		0		1	1	1	10
737	3	500	1	0		0		0		0		1	2	0
738	3	501	1	0		0		0		0		1	4	0
739	1		0	0		0		0		0		1	1	0
740	3		1	0		0		0		0		1	8	0
741	5		1	0		0		0		0		1	2	0
742	4		1	0		0		0		0		1	0	0
743	3	503	1	0		0		0		0		1	0	1	20
744	5		1	0		0		0		0		1	10	1	10
745	4		1	0		0		0		0		1	44	0
746	4		0	0		0		0		0		1	11	0
747	3	504	1	0		0		0		0		1	1	1	0
748	3	505	1	0		0		0		0		1	1	0
749	3	506	1	0		0		0		0		1	40	0
750	3		1	0		0		0		0		1	23	1	28
751	4		1	0		0		0		0		1	8	0
752	2		0	0		0		0		0		1	0	1	4
753	1		0	0		0		0		0		1	0	0
754	2	507	1	0		0		0		0		1	28	0
755	3	508	1	0		0		0		0		1	1	0
756	5		1	0		0		0		0		1	3	0
757	1		0	0		0		0		0		1	2	0
758	4	372	0	0		0		0		0		1	5	0
759	2	509	1	0		0		0		0		1	1	0
760	5		1	0		0		0		0		1	4	1	21
761	5	510	1	0		0		0		0		1	0	0
762	2		1	0		0		0		0		1	3	1	0
763	3	511	1	0		0		0		0		1	0	0
764	2		0	0		0		0		0		1	1	0
765	1		0	0		0		0		0		1	1	0
766	1		0	0		0		1	29	0		1	11	1	18
767	2		0	0		1	11	1	11	0		1	6	1	5
768	2		0	1	0	1	0	1	0	1	0	0		1	0
769	2	512	1	0		0		0		0		1	1	0
770	2		1	0		0		0		0		1	1	0
771	1		0	0		0		0		0		1	17	0
772	2		0	0		0		0		0		1	1	0
773	4		1	0		0		0		0		1	3	0
774	5		1	0		0		0		0		1	0	0
775	3		0	0		0		0		0		1	1	0
776	3	500	0	0		0		0		0		1	3	0
777	3	235	0	0		0		0		0		1	5	0
778	1		0	0		0		0		0		1	2	0
779	3	164	0	0		0		0		0		1	0	1	0
780	4	312	0	0		0		0		0		1	5	0
781	4	513	1	0		0		1	27	0		1	9	1	2
782	1	514	1	0		0		1	16	0		1	14	0
783	1		0	0		0		0		0		1	4	0
784	1		0	0		0		0		0		1	10	1	0
785	3	515	1	0		0		0		0		1	12	1	5
786	2	516	1	0		0		0		0		1	4	0
787	1	517	1	0		0		0		0		1	0	1	0
788	2		1	0		0		0		0		1	45	0
789	3	291	0	0		0		0		0		1	5	0
790	3		1	0		0		0		0		1	1	0
791	1		0	0		0		0		0		1	8	0
792	3	519	1	0		0		0		0		1	2	0
793	3	520	1	0		0		0		0		1	0	1	0
794	4		1	0		0		0		0		1	2	0
795	3		0	0		0		0		0		1	3	1	6
796	3		0	0		0		0		0		1	3	0
797	5	77	0	0		0		0		0		1	2	0
798	4	438	0	0		0		0		0		1	1	1	0
799	4	393	0	0		0		0		0		1	1	0
800	4		1	0		0		0		0		1	0	1	3
801	3	91	0	1	5	1	5	1	5	1	5	0		0
802	4	196	0	0		0		0		0		1	3	0
803	5		1	0		0		0		0		1	4	1	30
804	5		1	0		0		0		0		1	4	1	18
805	5		1	0		0		0		0		1	2	0
806	1	522	1	0		0		0		0		1	7	0
807	2		0	0		0		0		0		1	6	0
808	5		1	0		0		0		0		1	1	1	22
809	4		1	0		0		0		0		1	1	0
810	5		1	0		0		0		0		1	1	0
811	2		0	0		0		0		0		1	23	0
812	4	76	0	0		0		0		0		1	9	0
813	1		0	0		0		0		0		1	12	0
814	1		0	0		0		0		0		1	7	1	26
815	4	296	0	0		0		0		0		1	4	0
816	1		0	0		0		0		0		1	9	1	5
817	1		0	0		0		0		0		1	2	0
818	2		0	0		0		0		0		1	10	0
819	2		0	0		0		0		0		1	4	0
820	2		0	0		0		0		0		1	5	0
821	1		0	0		0		0		0		1	1	0
822	3		1	0		0		0		0		1	1	0
823	3	524	1	0		0		0		0		1	15	1	12
824	4		1	0		0		0		0		1	0	1	8
825	4		1	0		0		0		0		1	0	1	0
826	4		1	0		0		0		0		1	3	0
827	3	525	1	0		0		0		0		1	0	1	0
828	4	526	1	0		0		0		0		1	3	0
829	4		1	0		0		0		0		1	1	0
830	4	159	0	0		0		0		0		1	1	0
831	3	527	1	0		0		0		0		1	0	1	0
832	4		1	0		0		0		0		1	0	1	0
833	3	538	0	0		0		0		0		1	1	1	0
834	2	512	0	0		0		0		0		1	0	0
835	3	241	0	0		0		0		0		1	0	1	20
836	4	523	0	0		0		0		0		1	1	0
837	5	487	0	0		0		0		0		1	0	1	0
838	4	34	0	0		0		0		0		1	4	0
839	3		0	0		0		0		0		1	4	0
840	3	396	0	0		0		0		0		1	21	0
841	3		1	0		0		0		0		1	1	0
842	5		1	0		0		0		0		1	3	0
843	1		0	0		0		0		0		1	9	0
844	1		0	0		0		0		0		1	2	0
845	3	528	1	0		0		0		0		1	1	0
846	5		1	0		0		0		0		1	1	0
847	4		1	0		0		0		0		1	0	1	0
848	5		1	0		0		0		0		1	4	0
849	2		0	0		0		0		0		1	3	0
850	2		0	0		0		0		0		1	1	0
851	3	451	0	0		0		0		0		1	3	1	23
852	5		1	0		0		1	27	0		1	10	0
853	3		0	0		0		0		0		1	1	1	0
854	2		0	0		0		0		0		1	6	0
855	1		0	0		0		0		0		1	1	0
856	5		1	0		0		0		0		1	6	1	16
857	5		1	0		0		1	27	1	27	0		0
858	1		0	0		0		0		0		1	18	0
859	1		0	0		0		0		0		1	87	1	30
860	1		0	0		0		0		0		1	2	1	29
861	4	488	0	0		0		0		0		1	13	1	0
862	2		0	0		0		0		0		1	3	0
863	2	532	0	0		0		0		0		1	8	0
864	2	529	1	0		0		0		0		1	3	0
865	4		1	0		0		0		0		1	9	1	25
866	1		0	0		0		0		0		1	9	1	25
867	2		0	0		0		0		0		1	2	0
868	4		1	0		0		0		0		1	17	0
869	4	533	0	0		0		0		0		1	9	1	20
870	5	70	0	0		0		0		0		1	0	1	0
871	5	510	0	0		0		0		0		1	1	0
872	4		1	0		0		0		0		1	3	0
873	2	530	1	0		0		0		0		1	6	0
874	5		1	0		0		0		0		1	7	0
875	5		1	0		0		0		0		1	2	0
876	2		0	0		0		0		0		1	1	0
877	4		1	0		0		0		0		1	0	0
878	4		1	0		0		0		0		1	1	0
879	5		1	0		0		0		0		1	2	0
880	1		0	0		0		0		0		1	4	0
881	1		0	0		0		0		0		1	11	0
882	1		0	0		0		0		0		1	8	1	8
883	3	531	1	0		0		0		0		1	14	1	11
884	2	532	1	0		0		0		0		1	4	0
885	1	353	0	0		0		0		0		1	5	0
886	1		0	0		0		0		0		1	23	0
887	2	254	0	0		0		0		0		1	1	1	0
888	2	112	0	0		0		0		0		1	4	0
889	4	533	1	0		0		0		0		1	0	1	0
890	5		1	0		0		0		0		1	3	0
891	4		1	0		0		0		0		1	4	0
892	4	294	0	0		0		0		0		1	1	0
893	3	317	0	0		0		0		0		1	1	0
894	4	534	1	0		0		0		0		1	3	0
895	1		0	0		0		0		0		1	5	0
896	1		0	0		0		0		0		1	12	0
897	2		0	0		0		0		0		1	7	0
898	5		1	0		0		0		0		1	3	0
899	2	535	1	0		0		0		0		1	17	0
900	4	33	0	0		0		0		0		1	9	1	25
901	3	223	0	0		0		0		0		1	7	0
902	1	358	0	1	7	1	7	1	7	0		1	0	1	0
903	3	524	0	1	7	1	7	1	7	0		1	2	0
904	1		0	0		0		0		0		1	3	0
905	2		0	0		0		0		0		1	2	0
906	5		1	0		0		0		0		1	3	1	9
907	1	126	0	0		0		0		0		1	4	0
908	2		1	0		0		0		0		1	3	0
909	3	320	0	0		0		1	21	0		1	3	1	3
910	2		0	0		0		1	15	1	15	0		0
911	4	426	0	0		0		0		0		1	5	0
912	5		1	0		0		0		0		1	5	1	16
913	5		1	0		0		0		0		1	1	0
914	5		1	0		0		0		0		1	1	1	0
915	5		1	0		0		0		0		1	2	0
916	4		1	0		0		0		0		1	0	1	4
917	4		1	0		0		0		0		1	2	1	2
918	1		0	0		0		0		0		1	2	1	11
919	3		0	0		0		0		0		1	1	0
920	1	113	0	0		0		0		0		1	1	1	27
921	3	357	0	0		0		0		0		1	2	0
922	3		0	0		0		0		0		1	6	1	18
923	3	11	0	0		0		0		0		1	4	1	4
924	3	304	0	0		0		0		0		1	8	0
925	5		1	0		0		0		0		1	0	1	29
926	4		1	0		0		0		0		1	16	0
927	2	537	1	0		0		0		0		1	12	1	30
928	3	538	1	0		0		0		0		1	1	1	0
929	3	539	1	0		0		0		0		1	4	0
930	3		0	0		0		0		0		1	2	0
931	4	177	0	0		0		0		0		1	5	1	17
932	1		0	0		0		0		0		1	1	0
933	3		1	0		0		0		0		1	2	0
934	5		1	0		0		0		0		1	2	0
935	2	9	0	0		0		0		0		1	7	0
936	2		0	0		0		0		0		1	4	1	12
937	3	278	0	0		0		0		0		1	4	0
938	2		0	0		0		0		0		1	6	0
939	1		0	0		0		0		0		1	4	0
940	2	540	1	0		0		0		0		1	6	0
941	5		1	0		0		0		0		1	4	1	0
942	5		1	0		0		0		0		1	0	1	0
943	5		1	0		0		0		0		1	7	1	25
944	5		1	0		0		0		0		1	2	0
945	5		1	0		0		0		0		1	13	0
946	3	116	0	0		0		1	19	0		1	11	1	6
947	3	206	0	1	2	1	2	1	2	1	2	0		0
948	3	96	0	0		0		0		0		1	2	0
949	5		1	0		0		0		0		1	1	0
950	3		1	0		0		0		0		1	3	0
951	4	66	0	0		0		0		0		1	2	0
952	3		0	0		0		0		0		1	11	0
953	1		0	0		0		0		0		1	3	0
954	1		0	0		0		0		0		1	49	0
955	5		1	0		0		0		0		1	83	0
956	1		0	0		0		0		0		1	4	0
957	4	541	1	0		0		1	21	0		1	15	1	4
958	3	542	1	0		0		0		0		1	3	1	3
959	4		1	0		0		0		0		1	21	0
960	3		0	0		0		0		0		1	4	0
961	3		0	0		0		0		0		1	1	0
962	4		1	0		0		0		0		1	0	1	0
963	4		1	0		0		0		0		1	1	0
964	3	204	0	0		0		0		0		1	1	0
965	1		0	0		0		0		0		1	3	0
966	1	543	1	0		0		0		0		1	3	0
967	1	544	1	0		0		0		0		1	13	0
968	3	129	0	1	1	1	1	1	1	1	1	0		0
969	4		0	0		0		0		0		1	0	0
970	2		0	0		0		1	17	0		1	1	0
971	2		0	0		0		0		0		1	3	0
972	2	417	0	0		0		0		0		1	3	0
973	2	545	1	0		0		0		0		1	3	0
974	4		1	0		0		0		0		1	12	0
975	2	440	0	0		0		0		0		1	4	0
976	1	546	1	0		0		0		0		1	0	1	0
977	4		1	0		0		0		0		1	1	0
978	5		1	0		0		0		0		1	1	0
979	4	222	0	0		0		0		0		1	2	0
980	3	221	0	0		0		0		0		1	3	0
981	2	402	0	0		0		0		0		1	15	0
982	3	525	0	0		0		0		0		1	4	0
983	3	227	0	0		0		0		0		1	5	0
984	4		1	0		0		0		0		1	4	0
985	3		1	0		1	12	1	12	0		1	2	0
986	1		0	0		0		0		0		1	22	0
987	4	547	1	0		0		0		0		1	7	0
988	1		0	0		0		0		0		1	8	1	16
989	2		0	0		0		0		0		1	8	1	17
990	3		0	0		0		0		0		1	3	1	5
991	4	82	0	0		0		0		0		1	2	1	5
992	1	517	0	0		0		0		0		1	15	0
993	1	548	1	0		0		0		0		1	3	0
994	1		0	0		0		0		0		1	8	0
995	4		1	0		0		1	29	0		1	2	1	15
996	4		1	0		1	12	1	12	0		1	10	0
997	3	549	1	0		0		0		0		1	0	1	1
998	3	550	1	0		0		0		0		1	5	0
999	2		0	0		0		0		0		1	8	0
1000	1		0	0		0		0		0		1	9	1	0
1001	2	2	1	0		0		0		0		1	7	0
1002	2		0	0		0		0		0		1	29	0
1003	2	185	0	0		0		0		0		1	11	1	6
1004	3		0	0		0		0		0		1	3	0
1005	3		1	0		0		0		0		1	2	0
1006	1		0	0		0		0		0		1	11	0
1007	2	157	0	0		0		0		0		1	0	1	0
1008	2		0	0		0		0		0		1	3	0
1009	2		0	0		0		0		0		1	3	1	25
1010	2	21	0	0		0		0		0		1	1	0
1011	4	365	0	0		0		0		0		1	3	0
1012	5	98	0	0		0		0		0		1	3	1	5
1013	4	3	1	0		0		0		0		1	50	0
1014	5		1	0		0		0		0		1	1	1	13
1015	5		1	0		0		0		0		1	3	1	10
1016	5		1	0		0		0		0		1	2	0
1017	5		1	0		0		0		0		1	4	1	27
1018	5		1	0		0		0		0		1	9	0
1019	3	4	1	0		0		0		0		1	1	0
1020	1		0	0		0		0		0		1	2	0
1021	1		0	1	2	1	2	1	2	1	2	0		0
1022	3	134	0	0		0		0		0		1	9	0
1023	5	230	0	0		0		0		0		1	8	0
1024	4		1	0		0		0		0		1	5	1	12
1025	2	5	1	0		0		0		0		1	3	1	7
1026	1	6	1	0		0		0		0		1	47	0
1027	1		0	0		0		0		0		1	7	0
1028	1	7	1	0		1	10	1	10	0		1	9	0
1029	1		0	0		0		0		0		1	51	0
1030	1		0	0		0		0		0		1	7	1	26
1031	3	8	1	0		0		0		0		1	1	1	8
1032	1		0	0		0		0		0		1	66	1	10
1033	1		0	0		0		0		0		1	0	0
1034	1		0	0		0		0		0		1	8	0
1035	1		0	0		0		0		0		1	36	0
1036	2	443	0	0		0		0		0		1	3	1	3
1037	1		0	0		0		0		0		1	17	0
1038	2	9	1	0		0		0		0		1	1	0
1039	3	434	0	0		0		0		0		1	9	1	10
1040	4	253	0	0		0		0		0		1	6	0
1041	1		0	0		0		0		0		1	3	0
1042	3	277	0	0		0		0		0		1	6	1	16
1043	3	187	0	0		0		0		0		1	2	0
1044	4	125	0	0		0		0		0		1	1	0
1045	4	339	0	0		0		0		0		1	4	0
1046	3	148	0	0		0		0		0		1	0	0
1047	2		0	0		0		0		0		1	3	0
1048	3	506	0	0		0		0		0		1	4	0
1049	4		1	0		0		0		0		1	2	0
1050	2	10	1	0		0		0		0		1	16	0
1051	4		1	0		0		0		0		1	5	0
1052	5		1	0		0		0		0		1	1	1	6
1053	5		1	0		0		0		0		1	0	1	0
1054	5		1	0		0		0		0		1	8	0
1055	5		1	0		0		0		0		1	5	0
1056	1		0	0		0		0		0		1	0	1	0
1057	2		0	0		0		0		0		1	3	0
1058	1		0	0		0		0		0		1	0	1	3
1059	2		0	0		0		0		0		1	1	1	2
1060	2		0	0		0		0		0		1	0	1	0
1061	4	459	0	0		0		0		0		1	0	1	0
1062	1		0	0		0		0		0		1	15	1	13
1063	1		0	0		0		0		0		1	8	0
1064	2	156	0	0		0		0		0		1	2	0
1065	1		0	0		0		0		0		1	3	0
1066	3	11	1	0		0		0		0		1	1	0
1067	4		1	0		0		0		0		1	2	1	22
1068	3	12	1	0		0		0		0		1	3	1	12
1069	2	207	0	0		0		0		0		1	4	1	18
1070	4	367	0	0		0		0		0		1	0	1	0
1071	4	534	0	0		0		0		0		1	5	1	26
1072	3		0	0		0		0		0		1	7	0
1073	4		1	0		0		0		0		1	1	0
1074	3	13	1	0		0		0		0		1	8	0
1075	3		0	0		0		0		0		1	1	0
1076	2		0	0		0		0		0		1	2	1	17
1077	1		0	0		0		0		0		1	5	0
1078	4		1	0		0		0		0		1	4	1	21
1079	5		1	0		0		1	25	0		1	4	0
1080	2	424	0	0		0		0		0		1	4	0
1081	3	15	1	0		0		0		0		1	20	0
1082	4		1	0		0		0		0		1	21	0
1083	5		1	0		0		0		0		1	10	0
1084	3		1	1	1	1	1	1	1	0		1	0	0
1085	1	444	0	0		0		0		0		1	4	0
1086	2	16	1	0		0		0		0		1	4	0
1087	3	264	0	0		0		0		0		1	2	0
1088	2		0	0		0		0		0		1	2	1	3
1089	3	195	0	0		0		0		0		1	2	0
1090	4		1	0		0		0		0		1	5	0
1091	3		0	0		0		0		0		1	15	0
1092	2	453	0	0		0		0		0		1	7	1	14
1093	1		0	0		0		0		0		1	12	0
1094	2	202	0	0		0		0		0		1	0	1	0
1095	3		0	0		0		0		0		1	1	0
1096	2	17	1	0		0		0		0		1	3	1	5
1097	2	18	1	0		0		0		0		1	1	1	0
1098	4	19	1	0		0		0		0		1	2	0
1099	2		0	0		0		0		0		1	8	0
1100	3	279	0	0		0		0		0		1	39	0
1101	4		1	0		0		0		0		1	54	0
1102	1	155	0	0		0		0		0		1	0	1	0
1103	1	152	0	0		0		0		0		1	5	0
1104	4	536	0	0		0		0		0		1	6	0
1105	2		0	0		0		0		0		1	5	1	29
1106	2		0	0		0		0		0		1	6	0
1107	2		0	0		0		1	20	0		1	3	0
1108	1		0	0		0		0		0		1	12	1	29
1109	3	391	0	0		0		0		0		1	4	1	3
1110	2		0	0		0		0		0		1	3	0
1111	4	20	1	0		0		0		0		1	10	0
1112	4	476	0	0		0		0		0		1	0	0
1113	2	21	1	0		0		1	19	0		1	18	0
1114	5		1	0		0		0		0		1	0	0
1115	3	411	0	0		0		0		0		1	1	1	1
1116	1		0	0		0		0		0		1	2	1	6
1117	1		0	0		0		0		0		1	2	0
1118	1		0	0		0		0		0		1	2	1	24
1119	1		0	0		0		0		0		1	5	0
1120	1		0	1	6	1	6	1	6	1	6	0		0
1121	2	311	0	1	4	1	4	1	4	1	4	0		0
1122	1		0	0		0		0		0		1	1	0
1123	1		0	0		0		0		0		1	6	0
1124	3		0	0		0		0		0		1	0	1	3
1125	2		0	0		0		0		0		1	3	0
1126	3	23	1	0		0		0		0		1	2	1	17
1127	5		1	0		0		0		0		1	0	0
1128	4		1	0		1	12	1	12	0		1	0	1	0
1129	4	24	1	0		1	12	1	12	0		1	10	1	0
1130	5		1	1	2	1	2	1	2	1	2	0		0
1131	1		0	0		0		0		0		1	2	0
1132	3	382	0	0		1	9	1	9	0		1	2	0
1133	1	25	1	0		0		0		0		1	2	0
1134	1	376	0	0		0		0		0		1	13	0
1135	1		0	0		0		0		0		1	0	1	0
1136	2	410	0	0		0		0		0		1	6	0
1137	2		0	1	7	1	7	1	7	1	7	0		0
1138	2		0	0		0		0		0		1	3	1	12
1139	1		0	0		0		1	27	0		1	3	1	11
1140	5		1	0		0		0		0		1	2	1	2
1141	4	26	1	0		0		0		0		1	2	0
1142	4	486	0	0		0		0		0		1	2	0
1143	5	158	0	0		0		0		0		1	1	0
1144	5	35	0	0		0		0		0		1	2	0
1145	3		1	0		0		0		0		1	3	1	28
1146	4		1	0		0		0		0		1	0	1	20
1147	5		1	0		0		0		0		1	2	1	18
1148	4		1	0		0		1	28	0		1	17	0
1149	4	27	1	0		0		0		0		1	4	0
1150	5		1	0		0		0		0		1	8	0
1151	4		1	0		0		0		0		1	0	0
1152	2		0	0		0		0		0		1	4	0
1153	2		0	0		1	10	1	10	0		1	4	0
1154	1		0	0		0		0		0		1	2	0
1155	2		0	0		0		0		0		1	1	0
1156	5		1	0		0		0		0		1	0	1	22
1157	5		1	0		0		0		0		1	1	1	21
1158	5	29	1	0		0		0		0		1	1	1	1
1159	5		1	0		0		0		0		1	7	1	15
1160	4		1	0		1	10	1	10	0		1	6	0
1161	2	31	1	0		0		0		0		1	6	0
1162	2	31	0	0		0		0		0		1	5	0
1163	4		1	0		1	10	1	10	0		1	7	0
1164	4		1	0		0		0		0		1	0	1	0
1165	4	32	1	0		0		0		0		1	2	0
1166	1		0	0		0		0		0		1	2	1	11
1167	2	530	0	0		0		0		0		1	4	0
1168	1		0	0		0		0		0		1	1	0
1169	1		0	0		0		0		0		1	6	0
1170	3	439	0	0		0		0		0		1	1	0
1171	2	181	0	0		0		0		0		1	2	0
1172	2		0	0		0		0		0		1	0	1	28
1173	4	34	1	0		0		0		0		1	0	1	0
1174	5		1	0		0		0		0		1	2	0
1175	1	42	0	0		0		0		0		1	4	0
1176	5		1	0		0		1	26	0		1	2	0
1177	5	35	1	0		0		0		0		1	2	0
1178	5		1	0		0		0		0		1	0	0
1179	5		1	0		0		0		0		1	1	0
1180	1		0	0		0		0		0		1	9	0
1181	1		0	0		0		0		0		1	23	0
1182	3	36	1	0		0		0		0		1	1	0
1183	2		0	0		0		0		0		1	6	0
1184	2	239	0	0		0		0		0		1	8	0
1185	1		0	0		0		0		0		1	27	0
1186	3	37	1	1	2	1	2	1	2	0		1	0	0
1187	1		0	0		0		0		0		1	4	0
1188	2	142	0	0		0		0		0		1	3	0
1189	3	194	0	0		0		0		0		1	2	0
1190	1		0	0		0		0		0		1	3	0
1191	1		0	0		0		0		0		1	1	1	0
1192	3	104	0	0		0		0		0		1	3	1	2
1193	4	344	0	0		0		0		0		1	2	0
1194	1		0	0		0		0		0		1	1	0
1195	4	26	0	0		0		0		0		1	3	0
1196	4	293	0	0		0		0		0		1	6	0
1197	3	520	0	0		0		0		0		1	1	1	0
1198	3		0	0		0		0		0		1	2	0
1199	4		1	0		0		0		0		1	2	0
1200	2		0	0		0		0		0		1	5	0
1201	2		0	0		0		0		0		1	3	1	18
1202	2		1	0		0		0		0		1	3	0
1203	5		1	0		0		0		0		1	2	1	20
1204	3		1	0		0		0		0		1	2	0
1205	3	39	1	0		0		0		0		1	4	1	15
1206	5		1	0		0		0		0		1	7	0
1207	5		1	0		0		0		0		1	19	0
1208	1	121	0	0		0		0		0		1	3	0
1209	5		1	0		0		0		0		1	8	0
1210	2		0	0		0		0		0		1	1	1	0
1211	2	347	0	0		0		0		0		1	2	0
1212	2	40	1	0		0		0		0		1	2	0
1213	3	338	0	0		0		0		0		1	0	1	20
1214	4		1	0		0		0		0		1	3	0
1215	4	418	0	0		0		0		0		1	2	0
1216	4		1	0		0		0		0		1	6	0
1217	2	41	1	0		0		0		0		1	7	0
1218	2		0	0		0		0		0		1	2	0
1219	3	37	0	0		0		0		0		1	4	0
1220	5		1	0		0		0		0		1	10	0
1221	5		1	0		0		0		0		1	12	0
1222	1		0	0		0		0		0		1	28	0
1223	3	146	0	0		0		0		0		1	1	0
1224	2		0	0		0		0		0		1	5	0
1225	5		1	0		0		0		0		1	1	0
1226	4	131	0	0		0		0		0		1	10	0
1227	5		1	1	2	1	2	1	2	0		1	0	0
1228	1	42	1	0		0		0		0		1	21	1	25
1229	4		1	0		0		0		0		1	4	0
1230	2	330	0	0		0		0		0		1	2	1	20
1231	3	191	0	0		0		0		0		1	3	0
1232	3	44	1	0		0		0		0		1	3	0
1233	1		0	0		0		0		0		1	4	0
1234	3	483	0	0		0		0		0		1	3	0
1235	1		0	0		0		0		0		1	4	0
1236	1		0	0		0		0		0		1	5	1	14
1237	1		0	0		0		1	17	0		1	4	0
1238	5		1	0		0		0		0		1	5	0
1239	3	550	0	0		0		0		0		1	8	0
1240	5		1	0		0		0		0		1	2	0
1241	3		1	0		0		0		0		1	0	0
1242	4		1	0		0		0		0		1	2	0
1243	5		1	0		0		0		0		1	2	0
1244	4		1	0		0		0		0		1	1	1	0
1245	4		1	0		0		0		0		1	1	0
1246	3	280	0	0		0		0		0		1	2	0
1247	5		1	0		0		0		0		1	4	0
1248	4	45	1	0		0		1	30	0		1	0	1	0
1249	4	46	1	0		0		1	30	0		1	7	1	10
1250	4		1	0		1	13	1	13	0		1	2	0
1251	3	47	1	0		0		0		0		1	3	0
1252	5	14	0	0		0		0		0		1	4	0
1253	1		0	0		0		0		0		1	2	0
1254	3	48	1	0		0		0		0		1	4	0
1255	3	449	0	0		0		0		0		1	10	1	12
1256	3	498	0	0		0		0		0		1	4	0
1257	5	49	1	0		0		0		0		1	0	1	0
1258	2	329	0	0		0		0		0		1	0	1	0
1259	2	22	0	0		0		0		0		1	3	0
1260	4	369	0	0		0		0		0		1	0	1	0
1261	4	97	0	0		0		0		0		1	1	0
1262	3		1	0		0		1	27	0		1	3	1	10
1263	4		1	0		1	14	1	14	0		1	4	0
1264	1		0	0		0		0		0		1	14	0
1265	2	266	0	0		0		0		0		1	7	0
1266	5	203	0	0		0		0		0		1	8	0
1267	1		0	0		1	12	1	12	0		1	10	0
1268	3	50	1	0		0		0		0		1	1	0
1269	3		0	0		0		0		0		1	3	0
1270	1	128	0	0		0		0		0		1	1	0
1271	3		0	0		0		0		0		1	2	0
1272	5		1	0		0		0		0		1	1	0
1273	1		0	0		0		0		0		1	28	1	2
1274	1		0	0		0		0		0		1	6	1	8
1275	1		0	0		0		0		0		1	1	0
1276	1	53	0	0		0		0		0		1	0	1	0
1277	2		0	0		0		0		0		1	4	0
1278	5		1	0		0		0		0		1	4	0
1279	5		1	0		0		0		0		1	2	0
1280	5		1	0		0		0		0		1	1	1	4
1281	5		1	0		0		0		0		1	3	0
1282	5		1	0		0		0		0		1	5	0
1283	5		1	0		0		0		0		1	6	1	6
1284	1		0	0		0		0		0		1	3	0
1285	4		0	0		0		0		0		1	0	1	0
1286	5	49	0	0		0		0		0		1	1	0
1287	1		0	0		0		0		0		1	0	1	0
1288	3		0	0		0		0		0		1	5	0
1289	4		1	0		0		0		0		1	3	0
1290	4	51	1	0		0		0		0		1	1	1	0
1291	3	52	1	0		0		0		0		1	4	0
1292	1	53	1	0		0		0		0		1	7	0
1293	2	54	1	0		0		0		0		1	5	0
1294	3	447	0	0		0		0		0		1	5	0
1295	2		0	0		0		0		0		1	1	1	0
1296	1		0	0		0		0		0		1	1	1	24
1297	2		0	0		0		0		0		1	3	1	17
1298	3	284	0	0		0		0		0		1	1	0
1299	2	315	0	0		0		0		0		1	1	0
1300	5		1	0		0		0		0		1	1	0
1301	2	537	0	0		0		0		0		1	2	0
1302	5		1	0		1	8	1	8	1	8	0		0
1303	2		0	0		0		0		0		1	4	1	19
1304	2	305	0	0		0		0		0		1	11	0
1305	2	55	1	0		0		1	25	0		1	12	1	2
1306	3	56	1	0		1	11	1	11	0		1	3	1	6
1307	4		1	1	1	1	1	1	1	1	1	0		0
1308	5		1	0		0		0		0		1	0	1	0
1309	3	57	1	0		0		0		0		1	3	0
1310	2		0	0		0		0		0		1	0	1	0
1311	2		0	0		0		0		0		1	4	0
1312	4		1	0		0		0		0		1	4	0
1313	3	58	1	0		0		0		0		1	4	0
1314	2	59	1	1	1	1	1	1	1	1	1	0		0
1315	5		1	0		0		0		0		1	3	1	7
1316	3	448	0	0		0		0		0		1	0	1	3
1317	2		0	0		0		0		0		1	5	0
1318	4		1	0		0		0		0		1	21	1	0
1319	2	484	0	0		0		0		0		1	4	1	14
1320	1		0	0		0		0		0		1	2	0
1321	5		1	0		0		0		0		1	0	1	0
1322	5		1	0		0		0		0		1	3	0
1323	4		1	0		0		0		0		1	1	0
1324	4		1	0		0		0		0		1	55	0
1325	1		0	0		0		0		0		1	16	0
1326	3		0	0		0		0		0		1	8	0
1327	1	258	0	0		0		0		0		1	17	0
1328	1		0	0		0		0		0		1	8	1	3
1329	3		0	0		0		0		0		1	0	1	0
1330	3		0	0		0		0		0		1	20	1	16
1331	3		0	0		0		0		0		1	1	1	0
1332	3	80	0	0		0		0		0		1	3	1	24
1333	1		0	0		1	11	1	11	1	11	0		1	0
1334	5	491	0	1	0	1	0	1	0	1	0	0		1	0
1335	2		0	0		0		0		0		1	4	0
1336	1		0	0		0		0		0		1	2	1	21
1337	1		0	0		0		0		0		1	6	0
1338	5		1	0		0		0		0		1	0	0
1339	3	62	1	0		0		0		0		1	1	0
1340	2		0	0		0		0		0		1	0	1	0
1341	1		0	0		0		0		0		1	4	0
1342	5		1	0		0		0		0		1	3	0
1343	4		1	0		0		0		0		1	0	1	30
1344	5		1	0		0		0		0		1	2	1	28
1345	5		1	0		0		0		0		1	8	0
1346	1		0	0		0		0		0		1	3	0
1347	1		0	0		0		0		0		1	5	0
1348	5		1	0		0		0		0		1	7	0
1349	5		1	0		0		0		0		1	9	0
1350	5		1	0		0		0		0		1	0	1	23
1351	5		1	0		0		0		0		1	4	0
1352	3		0	0		0		0		0		1	1	0
1353	1		0	0		0		0		0		1	0	1	0
1354	1	392	0	0		0		0		0		1	5	1	29
1355	5	465	0	0		0		0		0		1	6	0
1356	4		1	0		0		0		0		1	3	0
1357	4		0	0		0		0		0		1	3	0
1358	2	63	1	0		0		0		0		1	4	0
1359	5		1	0		0		0		0		1	6	1	14
1360	5		1	0		1	10	1	10	1	10	0		0
1361	5		1	0		0		0		0		1	1	0
1362	4	65	1	0		0		0		0		1	0	1	4
1363	4	66	1	0		0		0		0		1	5	0
1364	4		1	0		0		0		0		1	3	0
1365	3		0	0		0		0		0		1	2	0
1366	1		0	0		0		0		0		1	4	0
1367	4		1	0		0		0		0		1	1	0
1368	5	67	1	0		0		0		0		1	0	0
1369	3		0	0		0		0		0		1	4	0
1370	4		1	0		0		0		0		1	11	0
1371	5		1	0		0		0		0		1	5	0
1372	4		1	0		0		0		0		1	2	0
1373	2		0	0		0		0		0		1	3	0
1374	2	16	0	0		0		0		0		1	0	1	0
1375	3	456	0	0		0		0		0		1	1	0
1376	5	69	1	0		0		0		0		1	3	0
1377	5	70	1	0		0		0		0		1	8	0
1378	1		0	0		0		0		0		1	3	0
1379	3	71	1	0		0		0		0		1	7	0
1380	1		0	0		0		0		0		1	20	0
1381	3	214	0	0		0		0		0		1	3	0
1382	4	72	1	0		0		0		0		1	4	0
1383	2		0	0		0		0		0		1	7	1	30
1384	3	13	0	0		0		0		0		1	5	0
1385	4	73	1	0		0		0		0		1	52	0
1386	1		0	0		0		0		0		1	28	0
1387	3		0	0		0		0		0		1	2	1	2
1388	2	171	0	0		0		0		0		1	9	0
1389	3	74	1	0		0		0		0		1	23	0
1390	4	75	1	0		0		0		0		1	5	0
1391	4	76	1	0		0		0		0		1	3	0
1392	5		1	0		0		0		0		1	2	0
1393	1		0	0		1	8	1	8	0		1	5	0
1394	2		1	0		0		0		0		1	0	0
1395	5	29	0	0		0		0		0		1	1	0
1396	5	77	1	0		0		0		0		1	2	0
1397	3	78	1	0		1	8	1	8	0		1	1	1	0
1398	3	79	1	1	7	1	7	1	7	0		1	6	0
1399	3	80	1	0		0		0		0		1	1	0
1400	2		0	0		0		0		0		1	4	1	11
1401	1		0	0		0		0		0		1	5	0
1402	4		1	0		0		0		0		1	1	0
1403	4	82	1	0		0		0		0		1	9	0
1404	3	83	1	0		0		0		0		1	32	0
1405	1	103	0	0		0		0		0		1	4	0
1406	5		1	0		0		0		0		1	6	0
1407	4		1	0		0		0		0		1	1	0
1408	2		0	0		0		0		0		1	3	0
1409	5		1	0		0		0		0		1	1	0
1410	2	276	0	0		0		0		0		1	1	0
1411	1		0	0		0		0		0		1	1	1	0
1412	1	61	0	0		0		0		0		1	2	0
1413	2		0	0		0		0		0		1	4	1	25
1414	1		0	0		0		0		0		1	5	0
1415	1	466	0	0		0		0		0		1	13	1	15
1416	2	480	0	0		0		0		0		1	12	0
1417	4	84	1	0		0		0		0		1	0	1	20
1418	5		1	0		0		0		0		1	14	0
1419	1		0	0		0		0		0		1	12	1	3
1420	5		1	0		0		0		0		1	3	1	15
1421	2	86	1	0		0		0		0		1	3	0
1422	4	350	0	0		0		0		0		1	1	0
1423	3		0	0		0		0		0		1	10	0
1424	4	87	1	0		0		0		0		1	1	0
1425	3	88	1	0		0		0		0		1	3	1	4
1426	2	89	1	0		0		0		0		1	6	0
1427	3		1	0		0		0		0		1	1	0
1428	3	162	0	0		0		0		0		1	1	0
1429	2		0	0		0		0		0		1	3	0
1430	1		0	0		0		0		0		1	9	0
1431	4	249	0	0		0		0		0		1	5	0
1432	3	91	1	0		0		0		0		1	13	0
1433	4	92	1	0		0		0		0		1	1	0
1434	4		1	0		0		0		0		1	2	0
1435	5		1	0		0		0		0		1	1	0
1436	1		0	0		0		0		0		1	5	0
1437	3		0	0		0		0		0		1	4	0
1438	4	20	0	0		0		0		0		1	2	1	3
1439	3	386	0	0		0		0		0		1	0	1	0
1440	3	272	0	0		0		0		0		1	5	1	28
1441	3	93	1	0		0		0		0		1	9	0
1442	4		1	0		0		0		0		1	1	1	0
1443	4	94	1	0		0		0		0		1	6	0
1444	1		0	0		0		0		0		1	10	1	7
1445	1		0	0		0		0		0		1	5	0
1446	5		1	0		0		0		0		1	3	0
1447	5		1	1	3	1	3	1	3	0		1	1	1	0
1448	2	90	0	0		0		0		0		1	2	1	12
1449	1		0	0		0		0		0		1	3	0
1450	5		1	0		0		0		0		1	2	0
1451	1	95	1	0		0		0		0		1	4	0
1452	5		1	0		0		0		0		1	2	1	0
1453	3	96	1	0		0		0		0		1	1	1	0
1454	4	97	1	0		0		0		0		1	1	0
1455	5		1	0		0		0		0		1	0	1	0
1456	5		1	0		0		0		0		1	1	0
1457	1		0	0		0		0		0		1	5	1	5
1458	1		0	0		0		0		0		1	3	0
1459	5		1	0		0		0		0		1	4	0
1460	5	98	1	0		0		0		0		1	5	0
1461	5		1	0		0		0		0		1	6	1	4
1462	5		1	0		0		0		0		1	0	1	0
1463	5		1	0		0		0		0		1	29	0
1464	1		0	0		0		0		0		1	7	0
1465	2	63	0	0		0		0		0		1	7	1	23
1466	3		0	0		0		0		0		1	5	0
1467	4	457	0	0		0		0		0		1	1	1	28
1468	3		0	0		0		0		0		1	5	1	15
1469	4	123	0	0		0		0		0		1	4	1	29
1470	3	93	0	0		0		0		0		1	6	0
1471	5		1	0		0		0		0		1	0	1	13
1472	5		1	0		0		0		0		1	3	1	10
1473	3		1	0		0		0		0		1	3	0
1474	4		1	1	5	1	5	1	5	0		1	3	0
1475	2	99	1	0		0		0		0		1	1	0
1476	1		0	0		0		0		0		1	6	0
1477	4	114	0	0		0		0		0		1	0	0
1478	3		1	0		0		0		0		1	4	0
1479	1		0	0		0		0		0		1	1	0
1480	4		1	0		0		0		0		1	1	0
1481	3	100	1	0		0		0		0		1	3	0
1482	4	101	1	0		0		0		0		1	9	1	15
1483	4	102	1	0		0		0		0		1	17	0
1484	5		1	0		0		0		0		1	2	0
1485	1	103	1	0		0		0		0		1	4	0
1486	2		0	0		0		0		0		1	4	0
1487	3	104	1	0		0		0		0		1	3	0
1488	1		0	0		0		0		0		1	2	1	21
1489	2	105	1	0		0		0		0		1	5	1	0
1490	4		1	1	1	1	1	1	1	0		1	0	0
1491	2	106	1	0		0		0		0		1	2	0
1492	1		0	0		0		0		0		1	9	0
1493	1		0	0		0		0		0		1	1	0
1494	4		1	0		0		0		0		1	7	1	16
1495	4		1	0		0		0		0		1	2	1	21
1496	4	107	1	0		0		0		0		1	1	1	0
1497	5		1	0		0		0		0		1	0	1	3
1498	5		1	0		0		0		0		1	3	0
1499	2		0	0		0		0		0		1	2	1	19
1500	5	109	1	0		0		0		0		1	7	0
1501	5		1	0		0		0		0		1	3	0
1502	1		0	0		0		0		0		1	0	1	0
1503	2		0	0		0		0		0		1	2	0
1504	4		1	0		0		0		0		1	2	0
1505	2		0	0		0		0		0		1	2	0
1506	4	541	0	0		0		0		0		1	5	0
1507	3	399	0	0		0		0		0		1	1	0
1508	1		0	0		0		0		0		1	6	0
1509	1		0	0		0		0		0		1	3	0
1510	1		0	0		0		0		0		1	3	0
1511	2		0	0		0		0		0		1	8	1	10
1512	2		0	0		0		0		0		1	4	0
1513	2		0	1	5	1	5	1	5	0		1	2	0
1514	2	110	1	0		0		0		0		1	1	0
1515	5		1	0		0		0		0		1	1	0
1516	4	111	1	0		0		0		0		1	3	1	26
1517	2	112	1	0		0		0		0		1	4	1	17
1518	1	113	1	0		0		0		0		1	2	1	2
1519	4	114	1	0		0		0		0		1	27	1	26
1520	3		0	0		0		0		0		1	1	0
1521	5		1	0		0		0		0		1	1	0
1522	4		1	0		0		0		0		1	1	0
1523	1		0	0		0		0		0		1	3	0
1524	1		0	0		0		0		0		1	8	0
1525	3		1	0		0		0		0		1	0	0
1526	2	115	1	0		0		0		0		1	3	0
1527	5	269	0	0		0		0		0		1	8	0
1528	2	425	0	0		0		0		0		1	2	0
1529	2	461	0	0		0		0		0		1	1	1	0
1530	2	85	0	0		0		0		0		1	6	0
1531	5		1	0		0		0		0		1	3	0
1532	2	209	0	0		0		0		0		1	13	1	15
1533	3		0	0		1	9	1	9	0		1	5	0
1534	1		0	0		0		0		0		1	6	1	15
1535	2	255	0	0		0		0		0		1	6	1	0
1536	3	116	1	0		0		1	20	0		1	7	0
1537	3		1	0		0		0		0		1	8	1	26
1538	4	117	1	0		1	12	1	12	0		1	1	0
1539	4	197	0	0		0		0		0		1	3	0
1540	4	119	1	0		0		0		0		1	4	0
1541	4	87	0	0		0		1	19	0		1	6	1	2
1542	2		0	0		1	10	1	10	0		1	7	0
1543	5		1	0		0		0		0		1	0	1	0
1544	2		0	0		0		0		0		1	3	0
1545	5		1	0		0		0		0		1	2	0
1546	5		1	0		0		0		0		1	1	0
1547	5		1	0		0		0		0		1	0	0
1548	4		1	0		0		0		0		1	3	1	9
1549	3	120	1	0		0		0		0		1	4	0
1550	1		0	0		0		0		0		1	1	0
1551	2	54	0	0		0		0		0		1	0	1	0
1552	3	519	0	0		0		0		0		1	5	0
1553	4	92	0	0		0		0		0		1	1	0
1554	1		0	0		0		0		0		1	2	0
1555	1	121	1	0		0		0		0		1	5	1	1
1556	5		1	0		0		0		0		1	5	1	2
1557	5		1	0		0		0		0		1	0	0
1558	1		0	0		0		0		0		1	9	1	11
1559	1		0	0		0		0		0		1	21	1	13
1560	3	71	0	0		0		0		0		1	7	0
1561	4	122	1	0		0		0		0		1	1	1	10
1562	5		1	0		0		0		0		1	12	1	23
1563	5		1	0		0		0		0		1	14	0
1564	5		1	0		0		0		0		1	0	1	0
1565	5		1	0		0		0		0		1	28	1	6
1566	5		1	0		0		0		0		1	7	0
1567	3	62	0	0		0		0		0		1	2	0
1568	1	462	0	0		0		0		0		1	11	0
1569	1		0	0		0		0		0		1	4	0
1570	5		1	0		0		0		0		1	5	0
1571	5		1	0		0		0		0		1	1	1	0
1572	5		1	0		0		0		0		1	4	0
1573	4	123	1	0		0		0		0		1	4	1	24
1574	2	124	1	0		0		0		0		1	2	1	5
1575	5		1	0		0		0		0		1	6	0
1576	3		1	0		0		0		0		1	2	0
1577	4		1	0		0		0		0		1	3	0
1578	4	125	1	0		1	9	1	9	0		1	8	0
1579	1		0	0		0		0		0		1	0	1	0
1580	3	437	0	0		0		0		0		1	13	0
1581	1	126	1	0		0		0		0		1	11	0
1582	3	127	1	0		0		0		0		1	6	0
1583	5		1	0		0		0		0		1	1	0
1584	4		1	0		0		0		0		1	2	0
1585	2		0	0		0		0		0		1	3	0
1586	2	247	0	0		0		0		1	33	0		0
1587	3		0	0		0		0		0		1	6	1	14
1588	4	421	0	0		0		0		0		1	4	1	14
1589	1		0	0		0		0		0		1	16	0
1590	1		0	0		0		0		0		1	4	0
1591	1		0	0		0		0		0		1	9	0
1592	2	414	0	0		0		0		0		1	1	0
1593	3	129	1	0		0		0		0		1	1	1	0
1594	4		1	0		0		0		0		1	3	0
1595	1		0	0		0		0		0		1	1	0
1596	3	130	1	0		0		0		0		1	1	0
1597	2		0	0		0		0		0		1	1	0
1598	4	131	1	0		0		0		0		1	2	0
1599	1		0	0		0		0		0		1	7	1	7
1600	1		0	0		0		0		0		1	3	0
1601	3	132	1	0		0		0		0		1	3	0
1602	1		0	0		0		0		0		1	0	0
1603	3		0	0		0		0		0		1	3	1	5
1604	4	84	0	0		0		0		0		1	0	1	0
1605	4		0	0		0		0		0		1	5	0
1606	5		1	0		0		0		0		1	5	0
1607	4		1	0		0		0		0		1	15	0
1608	5	133	1	0		0		0		0		1	1	0
1609	5		1	0		0		0		0		1	1	0
1610	1	25	0	0		0		0		0		1	9	1	23
1611	1		0	0		0		0		0		1	0	1	16
1612	1		0	0		0		0		0		1	3	1	13
1613	1		0	0		0		0		0		1	1	0
1614	1		0	0		0		0		0		1	4	1	6
1615	2		0	0		0		0		0		1	6	0
1616	3	28	0	0		0		0		0		1	2	0
1617	3	134	1	0		0		0		0		1	8	0
1618	1		0	0		0		0		0		1	8	0
1619	3	135	1	0		0		0		0		1	7	0
1620	5		1	0		0		0		0		1	1	1	0
1621	5		1	0		0		0		0		1	2	0
1622	3	136	1	0		0		0		0		1	1	0
1623	2	137	1	0		1	8	1	8	0		1	2	0
1624	2	138	1	0		0		0		0		1	28	0
1625	4		1	0		0		0		0		1	0	1	0
1626	5		1	0		0		0		0		1	3	0
1627	5		1	0		0		0		0		1	16	0
1628	3		1	0		0		1	15	1	15	0		0
1629	5		1	0		0		0		0		1	3	1	8
1630	5		1	0		0		0		0		1	7	0
1631	4		1	0		0		0		0		1	5	0
1632	1		0	0		0		0		0		1	3	0
1633	1		0	0		0		0		0		1	12	1	12
1634	1		0	0		0		0		0		1	6	0
1635	2		0	0		0		0		0		1	1	0
1636	2	140	1	0		0		0		0		1	12	0
1637	2	141	1	0		0		0		0		1	7	0
1638	5		1	0		0		0		0		1	2	0
1639	5		1	0		0		0		0		1	6	1	29
1640	4		1	0		0		0		0		1	4	0
1641	5		1	0		0		0		0		1	16	0
1642	4		1	0		0		0		0		1	11	0
1643	4		1	0		0		0		0		1	7	0
1644	3		0	0		0		0		0		1	1	0
1645	3		1	0		0		0		0		1	11	0
1646	5		1	0		0		0		0		1	1	1	0
1647	5		1	0		0		0		0		1	2	0
1648	5		1	0		0		0		0		1	10	1	1
1649	5		1	0		0		0		0		1	12	1	9
1650	5		1	0		0		0		0		1	46	1	24
1651	5		1	0		1	9	1	9	0		1	5	0
1652	1		0	0		0		0		0		1	2	0
1653	5		1	0		0		0		0		1	1	0
1654	2	142	1	0		0		0		0		1	2	0
1655	3		1	0		0		0		0		1	1	0
1656	5		1	0		0		0		0		1	4	0
1657	3		0	0		0		0		0		1	1	0
1658	1	381	0	0		0		0		0		1	2	0
1659	2	143	1	0		0		0		0		1	6	0
1660	5		1	0		0		0		0		1	1	1	20
1661	2	144	1	0		0		0		0		1	0	1	0
1662	3		1	0		0		0		0		1	1	0
1663	1		0	0		0		0		0		1	3	0
1664	2		0	1	3	1	3	1	3	1	3	0		0
1665	1		0	0		0		0		0		1	7	0
1666	5		1	0		0		0		0		1	3	0
1667	4	101	0	0		0		0		0		1	0	0
1668	4	458	0	0		0		0		0		1	1	0
1669	1		0	0		0		0		0		1	11	0
1670	3		1	0		0		0		0		1	6	0
1671	3	146	1	0		0		0		0		1	1	0
1672	2	215	0	0		0		0		0		1	16	1	18
1673	4	147	1	0		0		0		0		1	4	0
1674	4		1	0		0		0		0		1	9	1	19
1675	5		1	0		0		0		0		1	3	1	26
1676	3	148	1	0		0		0		0		1	0	1	0
1677	4		1	0		0		0		0		1	6	0
1678	1		0	0		0		0		0		1	8	0
1679	4		0	0		0		0		0		1	8	0
1680	1		0	0		0		0		0		1	0	0
1681	1		0	0		0		0		0		1	2	0
1682	1	380	0	0		0		0		0		1	4	1	24
1683	3	433	0	0		0		0		0		1	1	1	0
1684	3		0	0		0		0		0		1	3	0
1685	3	50	0	0		0		0		0		1	8	0
1686	3	150	1	0		1	9	1	9	0		1	3	0
1687	4	300	0	0		0		0		0		1	1	1	11
1688	3		1	0		0		0		0		1	11	1	9
1689	4	151	1	0		0		0		0		1	0	1	0
1690	5		1	0		0		0		0		1	3	0
1691	1	152	1	0		0		0		0		1	4	1	0
1692	5		1	0		0		0		0		1	8	1	2
1693	4		1	0		0		0		0		1	5	0
1694	1		0	0		0		0		0		1	5	0
1695	2		0	0		0		0		0		1	1	1	12
1696	1		0	0		0		0		0		1	8	1	25
1697	1		0	0		0		0		0		1	2	1	8
1698	1		0	0		0		0		0		1	22	0
1699	2		0	0		0		0		0		1	1	0
1700	1		0	0		0		0		0		1	7	0
1701	1	518	0	0		1	8	1	8	1	8	0		0
1702	5		1	0		0		0		0		1	1	0
1703	4		1	0		0		0		0		1	3	1	23
1704	3		1	1	5	1	5	1	5	0		1	4	0
1705	1	153	1	0		0		1	15	0		1	1	1	14
1706	2	154	1	1	5	1	5	1	5	0		1	3	1	2
1707	5	69	0	0		0		0		0		1	7	1	17
1708	2		0	0		0		0		0		1	11	0
1709	2		0	0		0		0		0		1	3	0
1710	1	155	1	0		0		1	27	0		1	7	1	15
1711	5		1	0		1	14	1	14	0		1	9	1	0
1712	2	156	1	1	5	1	5	1	5	1	5	0		0
1713	2	157	1	0		0		0		0		1	2	0
1714	2		0	0		0		0		0		1	0	1	0
1715	2	40	0	0		0		0		0		1	0	1	0
1716	2	161	0	0		0		0		0		1	3	1	28
1717	2		0	0		0		0		0		1	3	0
1718	3		1	0		0		0		0		1	1	0
1719	1		0	0		0		0		0		1	3	0
1720	4	159	1	0		0		0		0		1	1	1	29
1721	2	160	1	0		0		0		0		1	1	1	28
1722	2	161	1	0		0		0		0		1	6	0
1723	3	162	1	0		0		0		0		1	6	0
1724	2		1	0		0		0		0		1	4	0
1725	2	163	1	0		0		0		0		1	2	0
1726	3	164	1	0		0		0		0		1	2	1	9
1727	3	165	1	0		0		0		0		1	0	1	0
1728	3		1	0		0		0		0		1	9	1	0
1729	2		0	0		0		1	18	0		1	14	0
1730	2	445	0	0		0		1	16	0		1	11	1	4
1731	1	166	1	0		0		0		0		1	8	0
1732	4	167	1	0		0		0		0		1	1	0
1733	1		0	0		0		0		0		1	39	1	4
1734	3	228	0	0		0		0		0		1	10	1	10
1735	3		1	0		0		0		0		1	0	1	16
1736	2		1	0		0		0		0		1	2	0
1737	2		0	0		0		0		0		1	0	1	0
1738	4		0	0		0		0		0		1	1	0
1739	2		0	0		0		0		0		1	0	1	0
1740	2	138	0	0		0		0		0		1	2	0
1741	5		1	0		0		0		0		1	5	1	8
1742	3	168	1	0		0		0		0		1	3	0
1743	2	169	1	0		0		0		0		1	1	0
1744	3	508	0	0		0		1	26	0		1	1	1	0
1745	4	252	0	0		0		1	25	0		1	6	1	17
1746	4	415	0	1	2	1	2	1	2	1	2	0		0
1747	4	46	0	0		0		0		0		1	4	1	4
1748	2		0	0		0		0		0		1	10	1	2
1749	3		0	0		0		0		0		1	31	0
1750	5		1	0		0		0		0		1	1	1	20
1751	1		0	0		0		0		0		1	7	0
1752	2		0	0		0		0		0		1	25	0
1753	3	503	0	0		0		0		0		1	2	0
1754	2		0	0		0		0		0		1	5	0
1755	5		1	0		0		0		0		1	13	1	5
1756	1		0	0		0		0		0		1	0	0
1757	4	260	0	0		0		0		0		1	4	0
1758	1		0	0		0		0		0		1	4	0
1759	1		0	0		0		0		0		1	1	1	29
1760	2		0	0		0		0		0		1	12	0
1761	4		0	0		0		0		0		1	9	0
1762	5	287	0	0		0		0		0		1	1	0
1763	5		1	0		0		0		0		1	2	0
1764	5		1	0		0		0		0		1	3	0
1765	4		1	0		0		0		0		1	3	0
1766	5		1	0		1	12	1	12	0		1	5	0
1767	1		0	0		0		0		0		1	1	0
1768	2	171	1	0		0		0		0		1	5	1	3
1769	2	172	1	0		0		0		0		1	7	0
1770	1		0	0		0		0		0		1	1	0
1771	1		0	0		0		0		0		1	3	0
1772	4		1	0		0		0		0		1	3	0
1773	3		1	0		0		0		0		1	27	0
1774	3	173	1	0		0		0		0		1	7	0
1775	1		0	0		1	14	1	14	0		1	5	0
1776	4		1	0		0		0		0		1	0	0
1777	3	528	0	0		1	12	1	12	1	12	0		0
1778	2	144	0	0		0		0		0		1	5	0
1779	5	176	0	0		0		0		0		1	3	0
1780	3	12	0	0		0		0		0		1	21	0
1781	5	224	0	0		0		0		0		1	7	0
1782	5		1	0		0		0		0		1	1	1	0
1783	5		1	0		0		0		0		1	2	0
1784	3		1	0		0		0		0		1	0	1	0
1785	3		1	0		0		0		0		1	7	0
1786	2		0	0		0		0		0		1	5	0
1787	4	174	1	0		0		0		0		1	1	1	2
1788	4	175	1	0		0		0		0		1	0	1	0
1789	5	176	1	0		0		0		0		1	6	0
1790	4		1	0		0		0		0		1	1	0
1791	3		1	0		0		0		0		1	9	0
1792	2		0	0		0		0		0		1	3	0
1793	4		1	0		0		0		0		1	1	0
1794	3	44	0	0		0		0		0		1	0	0
1795	2		0	0		0		0		0		1	9	0
1796	1		0	0		0		0		0		1	2	0
1797	2	178	1	0		0		0		0		1	11	0
1798	4		1	0		0		0		0		1	6	0
1799	4	179	1	0		0		0		0		1	5	1	21
1800	4	180	1	0		0		0		0		1	1	1	0
1801	4		1	0		0		0		0		1	7	1	3
1802	3		1	0		0		0		0		1	2	0
1803	3	515	0	0		0		0		0		1	4	0
1804	2		0	0		0		0		0		1	7	1	24
1805	3	130	0	0		0		0		0		1	14	0
1806	3	384	0	0		0		0		0		1	1	0
1807	3		0	0		0		0		0		1	1	1	0
1808	2		0	0		0		0		0		1	2	0
1809	1		0	0		0		0		0		1	20	0
1810	1		0	0		0		0		0		1	10	0
1811	1		0	0		0		0		0		1	28	0
1812	1		0	0		0		0		0		1	41	0
1813	2		0	0		0		0		0		1	6	0
1814	2		0	0		0		0		0		1	4	0
1815	4	180	0	0		0		0		0		1	6	0
1816	5		1	0		0		0		0		1	27	1	28
1817	5		1	0		0		0		0		1	12	0
1818	5		1	0		0		0		0		1	2	0
1819	5		1	0		0		0		0		1	6	1	22
1820	4		1	0		0		0		0		1	5	0
1821	3	401	0	0		0		0		0		1	0	1	0
1822	5	390	0	0		0		0		0		1	3	0
1823	2	181	1	0		0		0		0		1	3	0
1824	2	182	1	0		0		0		0		1	5	1	2
1825	4	183	1	0		0		0		0		1	5	0
1826	2	184	1	0		0		0		0		1	1	1	22
1827	2	185	1	0		0		0		0		1	1	0
1828	3	368	0	0		0		0		0		1	3	0
1829	2		0	0		0		0		0		1	10	0
1830	4		1	0		0		0		0		1	5	1	18
1831	3	187	1	0		0		0		0		1	5	0
1832	5		1	0		0		0		0		1	5	0
1833	5		1	0		0		0		0		1	6	1	9
1834	5	188	1	0		0		0		0		1	6	0
1835	2	189	1	0		1	8	1	8	0		1	1	1	0
1836	5		1	1	7	1	7	1	7	0		1	4	0
1837	3	336	0	0		0		0		0		1	3	0
1838	3	81	0	0		0		0		0		1	13	0
1839	4	340	0	0		0		0		0		1	4	0
1840	1		0	0		0		0		0		1	5	0
1841	5		1	0		0		0		0		1	6	0
1842	3	191	1	0		0		0		0		1	1	0
1843	3	408	0	0		0		0		0		1	0	1	0
1844	4	282	0	0		0		0		0		1	3	1	11
1845	3	135	0	0		0		0		0		1	0	1	24
1846	3	482	0	0		0		0		0		1	5	1	19
1847	3		0	0		0		0		0		1	0	1	11
1848	2		0	0		0		0		0		1	2	0
1849	3	192	1	0		0		0		0		1	0	1	0
1850	3		1	0		0		0		0		1	1	0
1851	3		0	0		0		0		0		1	3	0
1852	4		1	0		0		0		0		1	6	1	26
1853	4		1	0		0		0		0		1	38	0
1854	5		1	0		0		0		0		1	4	1	16
1855	5		1	0		0		0		0		1	3	0
1856	5		1	0		1	10	1	10	1	10	0		0
1857	1		0	0		0		0		0		1	5	0
1858	1		0	0		0		0		0		1	2	0
1859	1		0	0		0		0		0		1	3	0
1860	2		0	0		0		0		0		1	13	1	26
1861	3	194	1	0		0		0		0		1	5	0
1862	5		1	0		0		0		0		1	7	1	15
1863	5		1	0		0		0		0		1	1	1	0
1864	5		1	0		0		0		0		1	2	0
1865	3	132	0	0		0		0		0		1	0	1	0
1866	4	481	0	0		0		0		0		1	4	0
1867	1		0	0		0		0		0		1	1	0
1868	3	195	1	0		0		0		0		1	5	1	14
1869	5		1	0		0		0		0		1	2	1	5
1870	3	246	0	0		0		0		0		1	6	0
1871	2		0	0		0		0		0		1	5	0
1872	4	3	0	0		0		0		0		1	2	0
1873	4		1	0		0		0		0		1	1	1	0
1874	4	196	1	0		0		0		0		1	3	1	14
1875	5		1	0		0		0		0		1	7	0
1876	4		1	0		0		0		0		1	2	0
1877	4	19	0	0		0		0		0		1	1	0
1878	5	493	0	0		0		0		0		1	1	0
1879	4	455	0	0		0		0		0		1	20	0
1880	2	301	0	0		0		0		0		1	8	0
1881	4	197	1	1	6	1	6	1	6	0		1	3	0
1882	4		1	0		0		1	18	0		1	6	0
1883	3	139	0	0		1	9	1	9	0		1	4	0
1884	3	198	1	0		0		0		0		1	0	0
1885	5		1	0		0		0		0		1	1	0
1886	1		0	0		0		0		0		1	6	0
1887	5	375	0	0		0		0		0		1	32	1	4
1888	4	211	0	0		0		0		0		1	17	0
1889	1		0	0		0		0		0		1	2	0
1890	1		0	0		1	9	1	9	1	9	0		0
1891	4		1	0		0		0		0		1	0	1	0
1892	4		1	0		0		0		0		1	48	0
1893	5		1	0		0		0		0		1	1	0
1894	4	73	0	0		0		0		0		1	3	0
1895	5		1	0		0		0		0		1	7	0
1896	3		0	0		0		0		0		1	1	0
1897	2	333	0	0		0		0		0		1	10	1	14
1898	4	174	0	0		0		0		0		1	3	0
1899	3	199	1	0		0		0		0		1	0	1	0
1900	3		1	0		0		0		0		1	5	0
1901	3	200	1	0		0		0		0		1	1	0
1902	3	201	1	0		0		0		0		1	0	1	0
1903	4		1	0		0		0		0		1	1	0
1904	2	182	0	0		0		0		0		1	5	1	13
1905	1		0	0		0		0		0		1	2	1	21
1906	3		0	0		0		0		0		1	2	0
1907	3	88	0	0		0		0		0		1	0	0
1908	5		1	0		0		0		0		1	1	0
1909	2	202	1	0		0		0		0		1	4	0
1910	3	229	0	0		0		0		0		1	0	1	0
1911	5	203	1	0		0		0		0		1	4	1	16
1912	4		1	0		0		0		0		1	2	1	7
1913	2	115	0	0		1	11	1	11	0		1	5	1	5
1914	3		0	1	1	1	1	1	1	1	1	0		0
1915	2	274	0	0		0		0		0		1	2	0
1916	3	504	0	0		0		0		0		1	6	1	17
1917	1		0	0		0		0		0		1	5	0
1918	1		0	0		0		0		0		1	36	1	6
1919	1		0	0		0		0		0		1	17	0
1920	3	204	1	0		0		0		0		1	0	0
1921	3		1	0		0		0		0		1	3	0
1922	5		1	0		0		0		0		1	0	1	0
1923	5		1	0		0		0		0		1	2	0
1924	5		1	0		0		0		0		1	1	0
1925	2	38	0	0		0		0		0		1	5	0
1926	3	205	1	0		0		0		0		1	2	0
1927	1		0	0		0		0		0		1	1	0
1928	3	206	1	0		0		0		0		1	5	0
1929	2	207	1	0		0		0		0		1	3	0
1930	2	64	0	0		0		0		0		1	1	0
1931	1		0	0		0		0		0		1	6	0
1932	1		0	0		0		0		0		1	5	0
1933	5		1	0		0		0		0		1	14	1	21
1934	5	208	1	0		0		0		0		1	6	0
1935	5	334	0	0		0		0		0		1	8	1	3
1936	1		0	0		0		0		0		1	18	1	8
1937	4	318	0	0		0		0		0		1	18	0
1938	1		0	0		0		0		0		1	7	0
1939	5		1	0		0		0		0		1	4	0
1940	1		0	0		0		0		0		1	0	1	0
1941	4	175	0	0		0		0		0		1	5	0
1942	4		1	0		0		0		0		1	0	0
1943	1		0	0		0		0		0		1	2	0
1944	4		1	0		0		0		0		1	0	1	0
1945	5		1	0		0		0		0		1	1	0
1946	3		0	0		0		0		0		1	1	1	0
1947	3	416	0	0		0		0		0		1	4	0
1948	4		1	0		0		0		0		1	6	1	5
1949	4		1	0		0		0		0		1	6	0
1950	3		0	0		0		0		0		1	2	1	19
1951	2		0	0		0		0		0		1	1	0
1952	1		0	0		0		0		0		1	6	0
1953	2	441	0	0		0		0		0		1	4	0
1954	2	209	1	0		0		0		0		1	12	0
1955	5		1	0		0		0		0		1	2	0
1956	2	189	0	0		1	8	1	8	0		1	6	0
1957	3	150	0	0		0		0		0		1	7	1	8
1958	5	322	0	0		0		1	25	0		1	3	0
1959	2		0	0		0		0		0		1	5	1	16
1960	4	210	1	0		0		0		0		1	4	1	29
1961	4		1	0		0		1	20	0		1	6	0
1962	2	516	0	0		0		0		0		1	1	0
1963	1		0	0		0		0		0		1	0	1	0
1964	1	548	0	0		0		0		0		1	3	0
1965	1		0	0		0		0		0		1	5	0
1966	1	546	0	0		0		0		0		1	4	0
1967	1		0	1	2	1	2	1	2	1	2	0		0
1968	1		0	0		0		0		0		1	7	0
1969	4	211	1	0		0		0		0		1	2	0
1970	3	212	1	0		0		1	17	0		1	2	0
1971	5	213	1	0		0		0		0		1	3	1	10
1972	3		1	0		0		0		0		1	52	1	14
1973	4	243	0	0		0		0		0		1	2	0
1974	3	214	1	0		0		0		0		1	9	0
1975	2	215	1	0		0		0		0		1	0	1	0
1976	4	216	1	0		0		0		0		1	2	0
1977	2		0	0		0		0		0		1	3	0
1978	1		0	0		0		0		0		1	2	0
1979	2	521	0	0		0		0		0		1	2	0
1980	5	217	1	0		0		0		0		1	4	0
1981	1	325	0	0		0		0		0		1	5	0
1982	5		1	0		0		0		0		1	1	0
1983	5	133	0	0		0		0		0		1	1	0
1984	3	15	0	0		0		0		0		1	5	0
1985	5		1	0		0		0		0		1	4	0
1986	3		1	0		0		0		0		1	10	0
1987	3	472	0	0		0		0		0		1	1	1	0
1988	4		0	0		0		0		0		1	1	0
1989	5	218	1	0		1	11	1	11	0		1	7	0
1990	5		1	0		0		0		0		1	5	0
1991	4	219	1	0		0		0		0		1	5	0
1992	1		0	0		0		0		0		1	4	0
1993	4		1	0		0		0		0		1	2	0
1994	4		1	0		0		0		0		1	1	1	5
1995	4	220	1	0		0		0		0		1	6	0
1996	3		1	0		0		0		0		1	6	0
1997	3	473	0	0		0		0		0		1	0	0
1998	1		0	0		0		0		0		1	39	0
1999	1		0	0		0		0		0		1	1	1	15
[truncated: 695 more rows]
